# Supplementary material for: Adaptive memory reservation strategy for heavy workloads in the Spark environment
Source: PeerJ Comput Sci. 2024 Nov 13;10:e2460. doi: 10.7717/peerj-cs.2460 (PMC11639302; doi:10.7717/peerj-cs.2460)
Supplement: Supplemental Information 1 [file peerj-cs-10-2460-s001.txt]

package org.example;

import java.io.BufferedWriter;
import java.io.File;
import java.io.FileNotFoundException;
import java.io.FileOutputStream;
import java.io.IOException;
import java.io.OutputStreamWriter;
import java.math.BigInteger;
public class xxx {

	public static void main(String[] args) throws IOException {
	
	        File fout = new File("d:\\Test_Data\\pagerank_999_20000_4.txt");
	        FileOutputStream fos = new FileOutputStream(fout);
	        BufferedWriter bw = new BufferedWriter(new OutputStreamWriter(fos));
	        int first =1;
	        int last =2;
	        int last2 =2;
	        int last3 =2;
	        java.util.Random random=new java.util.Random();
	        // 
	        for (int j=0;j<1;j++) {//PageRank with a random range of 9999 is 100m for 9803922 iterations per cycle
	        for (int i = 0; i < 20000; i++) {
	         
	        //	bw.write( first +"  "+last+"  "+ last2+"  "+ last3);  //Apriori Dataset generation。  pageRank Replace with spaces here。
	         	bw.write( first +","+last);  // kmeans Dataset generation
	            
	            first =  random.nextInt(999)+1000;
	            last =   random.nextInt(999)+1000;
	         
	        }
	        }
	        
	      
	        
	        
	        
	        bw.close();
	    

	}

}
