# Supplementary material for: Adaptive memory reservation strategy for heavy workloads in the Spark environment
Source: PeerJ Comput Sci. 2024 Nov 13;10:e2460. doi: 10.7717/peerj-cs.2460 (PMC11639302; doi:10.7717/peerj-cs.2460)
Supplement: Supplemental Information 3 [file peerj-cs-10-2460-s003.zip]

Archive with 52 entries (42 files):
- scala-2.12.11/
- scala-2.12.11/lib/
- scala-2.12.11/lib/scala-compiler.jar
- scala-2.12.11/lib/scalap-2.12.11.jar
- scala-2.12.11/lib/scala-reflect.jar
- scala-2.12.11/lib/scala-xml_2.12-1.0.6.jar
- scala-2.12.11/lib/jline-2.14.6.jar
- scala-2.12.11/lib/scala-parser-combinators_2.12-1.0.7.jar
- scala-2.12.11/lib/scala-swing_2.12-2.0.3.jar
- scala-2.12.11/lib/scala-library.jar
- scala-2.12.11/doc/
- scala-2.12.11/doc/licenses/
- scala-2.12.11/doc/licenses/mit_jquery.txt
- scala-2.12.11/doc/licenses/bsd_asm.txt
- scala-2.12.11/doc/licenses/apache_jansi.txt
- scala-2.12.11/doc/licenses/bsd_jline.txt
- scala-2.12.11/doc/licenses/mit_tools.tooltip.txt
- scala-2.12.11/doc/LICENSE.md
- scala-2.12.11/doc/License.rtf
- scala-2.12.11/doc/README
- scala-2.12.11/doc/tools/
- scala-2.12.11/doc/tools/scaladoc.html
- scala-2.12.11/doc/tools/scalap.html
- scala-2.12.11/doc/tools/css/
- scala-2.12.11/doc/tools/css/style.css
- scala-2.12.11/doc/tools/scala.html
- scala-2.12.11/doc/tools/index.html
- scala-2.12.11/doc/tools/images/
- scala-2.12.11/doc/tools/images/scala_logo.png
- scala-2.12.11/doc/tools/images/external.gif
- scala-2.12.11/doc/tools/scalac.html
- scala-2.12.11/doc/tools/fsc.html
- scala-2.12.11/bin/
- scala-2.12.11/bin/fsc
- scala-2.12.11/bin/scalap.bat
- scala-2.12.11/bin/scala
- scala-2.12.11/bin/scaladoc.bat
- scala-2.12.11/bin/fsc.bat
- scala-2.12.11/bin/scala.bat
- scala-2.12.11/bin/scaladoc
- scala-2.12.11/bin/scalap
- scala-2.12.11/bin/scalac
- scala-2.12.11/bin/scalac.bat
- scala-2.12.11/LICENSE
- scala-2.12.11/man/
- scala-2.12.11/man/man1/
- scala-2.12.11/man/man1/scalac.1
- scala-2.12.11/man/man1/scala.1
- scala-2.12.11/man/man1/scaladoc.1
- scala-2.12.11/man/man1/fsc.1
- scala-2.12.11/man/man1/scalap.1
- scala-2.12.11/NOTICE
