# Supplementary material for: Adaptive memory reservation strategy for heavy workloads in the Spark environment
Source: PeerJ Comput Sci. 2024 Nov 13;10:e2460. doi: 10.7717/peerj-cs.2460 (PMC11639302; doi:10.7717/peerj-cs.2460)
Supplement: Supplemental Information 3 [file peerj-cs-10-2460-s003.zip › scala-2.12.11/doc/LICENSE.md]

Scala is licensed under the [Apache License Version 2.0](https://www.apache.org/licenses/LICENSE-2.0).

## Scala License

Copyright (c) 2002-2020 EPFL

Copyright (c) 2011-2020 Lightbend, Inc.

All rights reserved.

Licensed under the Apache License, Version 2.0 (the "License");
you may not use this file except in compliance with the License.
You may obtain a copy of the License at

    http://www.apache.org/licenses/LICENSE-2.0

Unless required by applicable law or agreed to in writing, software
distributed under the License is distributed on an "AS IS" BASIS,
WITHOUT WARRANTIES OR CONDITIONS OF ANY KIND, either express or implied.
See the License for the specific language governing permissions and
limitations under the License.

# Other Licenses

This software includes projects with the following licenses,
which are also included in the `licenses/` directory:

### [Apache License](http://www.apache.org/licenses/LICENSE-2.0.html)
This license is used by the following third-party libraries:

  * jansi

### [BSD License](http://www.opensource.org/licenses/bsd-license.php)
This license is used by the following third-party libraries:

  * jline

### [BSD 3-Clause License](http://opensource.org/licenses/BSD-3-Clause)
This license is used by the following third-party libraries:

  * asm

### [MIT License](http://www.opensource.org/licenses/MIT)
This license is used by the following third-party libraries:

  * jquery
  * tools tooltip
