# Supplementary material for: Adaptive memory reservation strategy for heavy workloads in the Spark environment
Source: PeerJ Comput Sci. 2024 Nov 13;10:e2460. doi: 10.7717/peerj-cs.2460 (PMC11639302; doi:10.7717/peerj-cs.2460)
Supplement: Supplemental Information 3 [file peerj-cs-10-2460-s003.zip › scala-2.12.11/NOTICE]

Scala
Copyright (c) 2002-2020 EPFL
Copyright (c) 2011-2020 Lightbend, Inc.

Scala includes software developed at
LAMP/EPFL (https://lamp.epfl.ch/) and
Lightbend, Inc. (https://www.lightbend.com/).

Licensed under the Apache License, Version 2.0 (the "License").
Unless required by applicable law or agreed to in writing, software
distributed under the License is distributed on an "AS IS" BASIS,
WITHOUT WARRANTIES OR CONDITIONS OF ANY KIND, either express or implied.
See the License for the specific language governing permissions and
limitations under the License.

This software includes projects with other licenses -- see `doc/LICENSE.md`.
