# Supplementary material for: Adaptive memory reservation strategy for heavy workloads in the Spark environment
Source: PeerJ Comput Sci. 2024 Nov 13;10:e2460. doi: 10.7717/peerj-cs.2460 (PMC11639302; doi:10.7717/peerj-cs.2460)
Supplement: Supplemental Information 4 [file peerj-cs-10-2460-s004.tgz]

Archive with 16,449 entries (14,893 files):
- spark-2.4.8
- spark-2.4.8/.gitattributes
- spark-2.4.8/.github
- spark-2.4.8/.github/PULL_REQUEST_TEMPLATE
- spark-2.4.8/.github/workflows
- spark-2.4.8/.github/workflows/build_and_test.yml
- spark-2.4.8/.github/workflows/publish_snapshot.yml
- spark-2.4.8/.github/workflows/test_report.yml
- spark-2.4.8/CONTRIBUTING.md
- spark-2.4.8/LICENSE
- spark-2.4.8/NOTICE
- spark-2.4.8/R
- spark-2.4.8/R/.gitignore
- spark-2.4.8/R/CRAN_RELEASE.md
- spark-2.4.8/R/DOCUMENTATION.md
- spark-2.4.8/R/README.md
- spark-2.4.8/R/WINDOWS.md
- spark-2.4.8/R/check-cran.sh
- spark-2.4.8/R/create-docs.sh
- spark-2.4.8/R/create-rd.sh
- spark-2.4.8/R/find-r.sh
- spark-2.4.8/R/install-dev.bat
- spark-2.4.8/R/install-dev.sh
- spark-2.4.8/R/install-source-package.sh
- spark-2.4.8/R/log4j.properties
- spark-2.4.8/R/pkg
- spark-2.4.8/R/pkg/.Rbuildignore
- spark-2.4.8/R/pkg/.lintr
- spark-2.4.8/R/pkg/DESCRIPTION
- spark-2.4.8/R/pkg/NAMESPACE
- spark-2.4.8/R/pkg/R
- spark-2.4.8/R/pkg/R/DataFrame.R
- spark-2.4.8/R/pkg/R/RDD.R
- spark-2.4.8/R/pkg/R/SQLContext.R
- spark-2.4.8/R/pkg/R/WindowSpec.R
- spark-2.4.8/R/pkg/R/backend.R
- spark-2.4.8/R/pkg/R/broadcast.R
- spark-2.4.8/R/pkg/R/catalog.R
- spark-2.4.8/R/pkg/R/client.R
- spark-2.4.8/R/pkg/R/column.R
- spark-2.4.8/R/pkg/R/context.R
- spark-2.4.8/R/pkg/R/deserialize.R
- spark-2.4.8/R/pkg/R/functions.R
- spark-2.4.8/R/pkg/R/generics.R
- spark-2.4.8/R/pkg/R/group.R
- spark-2.4.8/R/pkg/R/install.R
- spark-2.4.8/R/pkg/R/jobj.R
- spark-2.4.8/R/pkg/R/jvm.R
- spark-2.4.8/R/pkg/R/mllib_classification.R
- spark-2.4.8/R/pkg/R/mllib_clustering.R
- spark-2.4.8/R/pkg/R/mllib_fpm.R
- spark-2.4.8/R/pkg/R/mllib_recommendation.R
- spark-2.4.8/R/pkg/R/mllib_regression.R
- spark-2.4.8/R/pkg/R/mllib_stat.R
- spark-2.4.8/R/pkg/R/mllib_tree.R
- spark-2.4.8/R/pkg/R/mllib_utils.R
- spark-2.4.8/R/pkg/R/pairRDD.R
- spark-2.4.8/R/pkg/R/schema.R
- spark-2.4.8/R/pkg/R/serialize.R
- spark-2.4.8/R/pkg/R/sparkR.R
- spark-2.4.8/R/pkg/R/stats.R
- spark-2.4.8/R/pkg/R/streaming.R
- spark-2.4.8/R/pkg/R/types.R
- spark-2.4.8/R/pkg/R/utils.R
- spark-2.4.8/R/pkg/R/window.R
- spark-2.4.8/R/pkg/inst
- spark-2.4.8/R/pkg/inst/profile
- spark-2.4.8/R/pkg/inst/profile/general.R
- spark-2.4.8/R/pkg/inst/profile/shell.R
- spark-2.4.8/R/pkg/inst/tests
- spark-2.4.8/R/pkg/inst/tests/testthat
- spark-2.4.8/R/pkg/inst/tests/testthat/test_basic.R
- spark-2.4.8/R/pkg/inst/worker
- spark-2.4.8/R/pkg/inst/worker/daemon.R
- spark-2.4.8/R/pkg/inst/worker/worker.R
- spark-2.4.8/R/pkg/src-native
- spark-2.4.8/R/pkg/src-native/Makefile
- spark-2.4.8/R/pkg/src-native/Makefile.win
- spark-2.4.8/R/pkg/src-native/string_hash_code.c
- spark-2.4.8/R/pkg/tests
- spark-2.4.8/R/pkg/tests/fulltests
- spark-2.4.8/R/pkg/tests/fulltests/data
- spark-2.4.8/R/pkg/tests/fulltests/data/test_utils_utf.json
- spark-2.4.8/R/pkg/tests/fulltests/jarTest.R
- spark-2.4.8/R/pkg/tests/fulltests/packageInAJarTest.R
- spark-2.4.8/R/pkg/tests/fulltests/test_Serde.R
- spark-2.4.8/R/pkg/tests/fulltests/test_Windows.R
- spark-2.4.8/R/pkg/tests/fulltests/test_binaryFile.R
- spark-2.4.8/R/pkg/tests/fulltests/test_binary_function.R
- spark-2.4.8/R/pkg/tests/fulltests/test_broadcast.R
- spark-2.4.8/R/pkg/tests/fulltests/test_client.R
- spark-2.4.8/R/pkg/tests/fulltests/test_context.R
- spark-2.4.8/R/pkg/tests/fulltests/test_includePackage.R
- spark-2.4.8/R/pkg/tests/fulltests/test_jvm_api.R
- spark-2.4.8/R/pkg/tests/fulltests/test_mllib_classification.R
- spark-2.4.8/R/pkg/tests/fulltests/test_mllib_clustering.R
- spark-2.4.8/R/pkg/tests/fulltests/test_mllib_fpm.R
- spark-2.4.8/R/pkg/tests/fulltests/test_mllib_recommendation.R
- spark-2.4.8/R/pkg/tests/fulltests/test_mllib_regression.R
- spark-2.4.8/R/pkg/tests/fulltests/test_mllib_stat.R
- spark-2.4.8/R/pkg/tests/fulltests/test_mllib_tree.R
- spark-2.4.8/R/pkg/tests/fulltests/test_parallelize_collect.R
- spark-2.4.8/R/pkg/tests/fulltests/test_rdd.R
- spark-2.4.8/R/pkg/tests/fulltests/test_shuffle.R
- spark-2.4.8/R/pkg/tests/fulltests/test_sparkR.R
- spark-2.4.8/R/pkg/tests/fulltests/test_sparkSQL.R
- spark-2.4.8/R/pkg/tests/fulltests/test_streaming.R
- spark-2.4.8/R/pkg/tests/fulltests/test_take.R
- spark-2.4.8/R/pkg/tests/fulltests/test_textFile.R
- spark-2.4.8/R/pkg/tests/fulltests/test_utils.R
- spark-2.4.8/R/pkg/tests/run-all.R
- spark-2.4.8/R/pkg/vignettes
- spark-2.4.8/R/pkg/vignettes/sparkr-vignettes.Rmd
- spark-2.4.8/R/run-tests.sh
- spark-2.4.8/README.md
- spark-2.4.8/appveyor.yml
- spark-2.4.8/assembly
- spark-2.4.8/assembly/README
- spark-2.4.8/assembly/pom.xml
- spark-2.4.8/assembly/src
- spark-2.4.8/assembly/src/main
- spark-2.4.8/assembly/src/main/assembly
- spark-2.4.8/assembly/src/main/assembly/assembly.xml
- spark-2.4.8/bin
- spark-2.4.8/bin/beeline
- spark-2.4.8/bin/beeline.cmd
- spark-2.4.8/bin/docker-image-tool.sh
- spark-2.4.8/bin/find-spark-home
- spark-2.4.8/bin/find-spark-home.cmd
- spark-2.4.8/bin/load-spark-env.cmd
- spark-2.4.8/bin/load-spark-env.sh
- spark-2.4.8/bin/pyspark
- spark-2.4.8/bin/pyspark.cmd
- spark-2.4.8/bin/pyspark2.cmd
- spark-2.4.8/bin/run-example
- spark-2.4.8/bin/run-example.cmd
- spark-2.4.8/bin/spark-class
- spark-2.4.8/bin/spark-class.cmd
- spark-2.4.8/bin/spark-class2.cmd
- spark-2.4.8/bin/spark-shell
- spark-2.4.8/bin/spark-shell.cmd
- spark-2.4.8/bin/spark-shell2.cmd
- spark-2.4.8/bin/spark-sql
- spark-2.4.8/bin/spark-sql.cmd
- spark-2.4.8/bin/spark-sql2.cmd
- spark-2.4.8/bin/spark-submit
- spark-2.4.8/bin/spark-submit.cmd
- spark-2.4.8/bin/spark-submit2.cmd
- spark-2.4.8/bin/sparkR
- spark-2.4.8/bin/sparkR.cmd
- spark-2.4.8/bin/sparkR2.cmd
- spark-2.4.8/build
- spark-2.4.8/build/mvn
- spark-2.4.8/build/sbt
- spark-2.4.8/build/sbt-launch-lib.bash
- spark-2.4.8/build/spark-build-info
- spark-2.4.8/common
- spark-2.4.8/common/kvstore
- spark-2.4.8/common/kvstore/pom.xml
- spark-2.4.8/common/kvstore/src
- spark-2.4.8/common/kvstore/src/main
- spark-2.4.8/common/kvstore/src/main/java
- spark-2.4.8/common/kvstore/src/main/java/org
- spark-2.4.8/common/kvstore/src/main/java/org/apache
- spark-2.4.8/common/kvstore/src/main/java/org/apache/spark
- spark-2.4.8/common/kvstore/src/main/java/org/apache/spark/util
- spark-2.4.8/common/kvstore/src/main/java/org/apache/spark/util/kvstore
- spark-2.4.8/common/kvstore/src/main/java/org/apache/spark/util/kvstore/ArrayWrappers.java
- spark-2.4.8/common/kvstore/src/main/java/org/apache/spark/util/kvstore/InMemoryStore.java
- spark-2.4.8/common/kvstore/src/main/java/org/apache/spark/util/kvstore/KVIndex.java
- spark-2.4.8/common/kvstore/src/main/java/org/apache/spark/util/kvstore/KVStore.java
- spark-2.4.8/common/kvstore/src/main/java/org/apache/spark/util/kvstore/KVStoreIterator.java
- spark-2.4.8/common/kvstore/src/main/java/org/apache/spark/util/kvstore/KVStoreSerializer.java
- spark-2.4.8/common/kvstore/src/main/java/org/apache/spark/util/kvstore/KVStoreView.java
- spark-2.4.8/common/kvstore/src/main/java/org/apache/spark/util/kvstore/KVTypeInfo.java
- spark-2.4.8/common/kvstore/src/main/java/org/apache/spark/util/kvstore/LevelDB.java
- spark-2.4.8/common/kvstore/src/main/java/org/apache/spark/util/kvstore/LevelDBIterator.java
- spark-2.4.8/common/kvstore/src/main/java/org/apache/spark/util/kvstore/LevelDBTypeInfo.java
- spark-2.4.8/common/kvstore/src/main/java/org/apache/spark/util/kvstore/UnsupportedStoreVersionException.java
- spark-2.4.8/common/kvstore/src/test
- spark-2.4.8/common/kvstore/src/test/java
- spark-2.4.8/common/kvstore/src/test/java/org
- spark-2.4.8/common/kvstore/src/test/java/org/apache
- spark-2.4.8/common/kvstore/src/test/java/org/apache/spark
- spark-2.4.8/common/kvstore/src/test/java/org/apache/spark/util
- spark-2.4.8/common/kvstore/src/test/java/org/apache/spark/util/kvstore
- spark-2.4.8/common/kvstore/src/test/java/org/apache/spark/util/kvstore/ArrayKeyIndexType.java
- spark-2.4.8/common/kvstore/src/test/java/org/apache/spark/util/kvstore/ArrayWrappersSuite.java
- spark-2.4.8/common/kvstore/src/test/java/org/apache/spark/util/kvstore/CustomType1.java
- spark-2.4.8/common/kvstore/src/test/java/org/apache/spark/util/kvstore/DBIteratorSuite.java
- spark-2.4.8/common/kvstore/src/test/java/org/apache/spark/util/kvstore/InMemoryIteratorSuite.java
- spark-2.4.8/common/kvstore/src/test/java/org/apache/spark/util/kvstore/InMemoryStoreSuite.java
- spark-2.4.8/common/kvstore/src/test/java/org/apache/spark/util/kvstore/LevelDBBenchmark.java
- spark-2.4.8/common/kvstore/src/test/java/org/apache/spark/util/kvstore/LevelDBIteratorSuite.java
- spark-2.4.8/common/kvstore/src/test/java/org/apache/spark/util/kvstore/LevelDBSuite.java
- spark-2.4.8/common/kvstore/src/test/java/org/apache/spark/util/kvstore/LevelDBTypeInfoSuite.java
- spark-2.4.8/common/kvstore/src/test/resources
- spark-2.4.8/common/kvstore/src/test/resources/log4j.properties
- spark-2.4.8/common/network-common
- spark-2.4.8/common/network-common/pom.xml
- spark-2.4.8/common/network-common/src
- spark-2.4.8/common/network-common/src/main
- spark-2.4.8/common/network-common/src/main/java
- spark-2.4.8/common/network-common/src/main/java/org
- spark-2.4.8/common/network-common/src/main/java/org/apache
- spark-2.4.8/common/network-common/src/main/java/org/apache/spark
- spark-2.4.8/common/network-common/src/main/java/org/apache/spark/network
- spark-2.4.8/common/network-common/src/main/java/org/apache/spark/network/TransportContext.java
- spark-2.4.8/common/network-common/src/main/java/org/apache/spark/network/buffer
- spark-2.4.8/common/network-common/src/main/java/org/apache/spark/network/buffer/FileSegmentManagedBuffer.java
- spark-2.4.8/common/network-common/src/main/java/org/apache/spark/network/buffer/ManagedBuffer.java
- spark-2.4.8/common/network-common/src/main/java/org/apache/spark/network/buffer/NettyManagedBuffer.java
- spark-2.4.8/common/network-common/src/main/java/org/apache/spark/network/buffer/NioManagedBuffer.java
- spark-2.4.8/common/network-common/src/main/java/org/apache/spark/network/client
- spark-2.4.8/common/network-common/src/main/java/org/apache/spark/network/client/ChunkFetchFailureException.java
- spark-2.4.8/common/network-common/src/main/java/org/apache/spark/network/client/ChunkReceivedCallback.java
- spark-2.4.8/common/network-common/src/main/java/org/apache/spark/network/client/RpcResponseCallback.java
- spark-2.4.8/common/network-common/src/main/java/org/apache/spark/network/client/StreamCallback.java
- spark-2.4.8/common/network-common/src/main/java/org/apache/spark/network/client/StreamCallbackWithID.java
- spark-2.4.8/common/network-common/src/main/java/org/apache/spark/network/client/StreamInterceptor.java
- spark-2.4.8/common/network-common/src/main/java/org/apache/spark/network/client/TransportClient.java
- spark-2.4.8/common/network-common/src/main/java/org/apache/spark/network/client/TransportClientBootstrap.java
- spark-2.4.8/common/network-common/src/main/java/org/apache/spark/network/client/TransportClientFactory.java
- spark-2.4.8/common/network-common/src/main/java/org/apache/spark/network/client/TransportResponseHandler.java
- spark-2.4.8/common/network-common/src/main/java/org/apache/spark/network/crypto
- spark-2.4.8/common/network-common/src/main/java/org/apache/spark/network/crypto/AuthClientBootstrap.java
- spark-2.4.8/common/network-common/src/main/java/org/apache/spark/network/crypto/AuthEngine.java
- spark-2.4.8/common/network-common/src/main/java/org/apache/spark/network/crypto/AuthRpcHandler.java
- spark-2.4.8/common/network-common/src/main/java/org/apache/spark/network/crypto/AuthServerBootstrap.java
- spark-2.4.8/common/network-common/src/main/java/org/apache/spark/network/crypto/ClientChallenge.java
- spark-2.4.8/common/network-common/src/main/java/org/apache/spark/network/crypto/README.md
- spark-2.4.8/common/network-common/src/main/java/org/apache/spark/network/crypto/ServerResponse.java
- spark-2.4.8/common/network-common/src/main/java/org/apache/spark/network/crypto/TransportCipher.java
- spark-2.4.8/common/network-common/src/main/java/org/apache/spark/network/protocol
- spark-2.4.8/common/network-common/src/main/java/org/apache/spark/network/protocol/AbstractMessage.java
- spark-2.4.8/common/network-common/src/main/java/org/apache/spark/network/protocol/AbstractResponseMessage.java
- spark-2.4.8/common/network-common/src/main/java/org/apache/spark/network/protocol/ChunkFetchFailure.java
- spark-2.4.8/common/network-common/src/main/java/org/apache/spark/network/protocol/ChunkFetchRequest.java
- spark-2.4.8/common/network-common/src/main/java/org/apache/spark/network/protocol/ChunkFetchSuccess.java
- spark-2.4.8/common/network-common/src/main/java/org/apache/spark/network/protocol/Encodable.java
- spark-2.4.8/common/network-common/src/main/java/org/apache/spark/network/protocol/Encoders.java
- spark-2.4.8/common/network-common/src/main/java/org/apache/spark/network/protocol/Message.java
- spark-2.4.8/common/network-common/src/main/java/org/apache/spark/network/protocol/MessageDecoder.java
- spark-2.4.8/common/network-common/src/main/java/org/apache/spark/network/protocol/MessageEncoder.java
- spark-2.4.8/common/network-common/src/main/java/org/apache/spark/network/protocol/MessageWithHeader.java
- spark-2.4.8/common/network-common/src/main/java/org/apache/spark/network/protocol/OneWayMessage.java
- spark-2.4.8/common/network-common/src/main/java/org/apache/spark/network/protocol/RequestMessage.java
- spark-2.4.8/common/network-common/src/main/java/org/apache/spark/network/protocol/ResponseMessage.java
- spark-2.4.8/common/network-common/src/main/java/org/apache/spark/network/protocol/RpcFailure.java
- spark-2.4.8/common/network-common/src/main/java/org/apache/spark/network/protocol/RpcRequest.java
- spark-2.4.8/common/network-common/src/main/java/org/apache/spark/network/protocol/RpcResponse.java
- spark-2.4.8/common/network-common/src/main/java/org/apache/spark/network/protocol/StreamChunkId.java
- spark-2.4.8/common/network-common/src/main/java/org/apache/spark/network/protocol/StreamFailure.java
- spark-2.4.8/common/network-common/src/main/java/org/apache/spark/network/protocol/StreamRequest.java
- spark-2.4.8/common/network-common/src/main/java/org/apache/spark/network/protocol/StreamResponse.java
- spark-2.4.8/common/network-common/src/main/java/org/apache/spark/network/protocol/UploadStream.java
- spark-2.4.8/common/network-common/src/main/java/org/apache/spark/network/sasl
- spark-2.4.8/common/network-common/src/main/java/org/apache/spark/network/sasl/SaslClientBootstrap.java
- spark-2.4.8/common/network-common/src/main/java/org/apache/spark/network/sasl/SaslEncryption.java
- spark-2.4.8/common/network-common/src/main/java/org/apache/spark/network/sasl/SaslEncryptionBackend.java
- spark-2.4.8/common/network-common/src/main/java/org/apache/spark/network/sasl/SaslMessage.java
- spark-2.4.8/common/network-common/src/main/java/org/apache/spark/network/sasl/SaslRpcHandler.java
- spark-2.4.8/common/network-common/src/main/java/org/apache/spark/network/sasl/SaslServerBootstrap.java
- spark-2.4.8/common/network-common/src/main/java/org/apache/spark/network/sasl/SecretKeyHolder.java
- spark-2.4.8/common/network-common/src/main/java/org/apache/spark/network/sasl/SparkSaslClient.java
- spark-2.4.8/common/network-common/src/main/java/org/apache/spark/network/sasl/SparkSaslServer.java
- spark-2.4.8/common/network-common/src/main/java/org/apache/spark/network/server
- spark-2.4.8/common/network-common/src/main/java/org/apache/spark/network/server/AbstractAuthRpcHandler.java
- spark-2.4.8/common/network-common/src/main/java/org/apache/spark/network/server/MessageHandler.java
- spark-2.4.8/common/network-common/src/main/java/org/apache/spark/network/server/NoOpRpcHandler.java
- spark-2.4.8/common/network-common/src/main/java/org/apache/spark/network/server/OneForOneStreamManager.java
- spark-2.4.8/common/network-common/src/main/java/org/apache/spark/network/server/RpcHandler.java
- spark-2.4.8/common/network-common/src/main/java/org/apache/spark/network/server/StreamManager.java
- spark-2.4.8/common/network-common/src/main/java/org/apache/spark/network/server/TransportChannelHandler.java
- spark-2.4.8/common/network-common/src/main/java/org/apache/spark/network/server/TransportRequestHandler.java
- spark-2.4.8/common/network-common/src/main/java/org/apache/spark/network/server/TransportServer.java
- spark-2.4.8/common/network-common/src/main/java/org/apache/spark/network/server/TransportServerBootstrap.java
- spark-2.4.8/common/network-common/src/main/java/org/apache/spark/network/util
- spark-2.4.8/common/network-common/src/main/java/org/apache/spark/network/util/AbstractFileRegion.java
- spark-2.4.8/common/network-common/src/main/java/org/apache/spark/network/util/ByteArrayReadableChannel.java
- spark-2.4.8/common/network-common/src/main/java/org/apache/spark/network/util/ByteArrayWritableChannel.java
- spark-2.4.8/common/network-common/src/main/java/org/apache/spark/network/util/ByteUnit.java
- spark-2.4.8/common/network-common/src/main/java/org/apache/spark/network/util/ConfigProvider.java
- spark-2.4.8/common/network-common/src/main/java/org/apache/spark/network/util/CryptoUtils.java
- spark-2.4.8/common/network-common/src/main/java/org/apache/spark/network/util/IOMode.java
- spark-2.4.8/common/network-common/src/main/java/org/apache/spark/network/util/JavaUtils.java
- spark-2.4.8/common/network-common/src/main/java/org/apache/spark/network/util/LevelDBProvider.java
- spark-2.4.8/common/network-common/src/main/java/org/apache/spark/network/util/LimitedInputStream.java
- spark-2.4.8/common/network-common/src/main/java/org/apache/spark/network/util/MapConfigProvider.java
- spark-2.4.8/common/network-common/src/main/java/org/apache/spark/network/util/NettyMemoryMetrics.java
- spark-2.4.8/common/network-common/src/main/java/org/apache/spark/network/util/NettyUtils.java
- spark-2.4.8/common/network-common/src/main/java/org/apache/spark/network/util/TransportConf.java
- spark-2.4.8/common/network-common/src/main/java/org/apache/spark/network/util/TransportFrameDecoder.java
- spark-2.4.8/common/network-common/src/test
- spark-2.4.8/common/network-common/src/test/java
- spark-2.4.8/common/network-common/src/test/java/org
- spark-2.4.8/common/network-common/src/test/java/org/apache
- spark-2.4.8/common/network-common/src/test/java/org/apache/spark
- spark-2.4.8/common/network-common/src/test/java/org/apache/spark/network
- spark-2.4.8/common/network-common/src/test/java/org/apache/spark/network/ChunkFetchIntegrationSuite.java
[truncated: 9,700 more entries]
