# Supplementary material for: Adaptive memory reservation strategy for heavy workloads in the Spark environment
Source: PeerJ Comput Sci. 2024 Nov 13;10:e2460. doi: 10.7717/peerj-cs.2460 (PMC11639302; doi:10.7717/peerj-cs.2460)
Supplement: Supplemental Information 4 [file peerj-cs-10-2460-s004.tgz › spark-2.4.8/.github/workflows/build_and_test.yml]

name: Build and test

on:
  push:
    branches:
    - branch-2.4
  pull_request:
    branches:
    - branch-2.4

jobs:
  # Build: build Spark and run the tests for specified modules.
  build:
    name: "Build modules: ${{ matrix.modules }} ${{ matrix.comment }} (JDK ${{ matrix.java }}, ${{ matrix.hadoop }})"
    # Ubuntu 20.04 is the latest LTS. The next LTS is 22.04.
    runs-on: ubuntu-20.04
    strategy:
      fail-fast: false
      matrix:
        java:
          - 8
        hadoop:
          - hadoop2.6
        # TODO(SPARK-32246): We don't test 'streaming-kinesis-asl' for now.
        # Kinesis tests depends on external Amazon kinesis service.
        # Note that the modules below are from sparktestsupport/modules.py.
        modules:
          - >-
            core, unsafe, kvstore, avro,
            network-common, network-shuffle, repl, launcher,
            examples, sketch, graphx
          - >-
            catalyst, hive-thriftserver
          - >-
            streaming, sql-kafka-0-10, streaming-kafka-0-10,
            mllib-local, mllib,
            yarn, mesos, kubernetes, hadoop-cloud, spark-ganglia-lgpl,
            streaming-flume, streaming-flume-sink, streaming-kafka-0-8
          - >-
            pyspark-sql, pyspark-mllib
          - >-
            pyspark-core, pyspark-streaming, pyspark-ml
          - >-
            sparkr
          - >-
            sql
        # Here, we split Hive and SQL tests into some of slow ones and the rest of them.
        included-tags: [""]
        excluded-tags: [""]
        comment: [""]
        include:
          # Hive tests
          - modules: hive
            java: 8
            hadoop: hadoop2.6
            included-tags: org.apache.spark.tags.SlowHiveTest
            comment: "- slow tests"
          - modules: hive
            java: 8
            hadoop: hadoop2.6
            excluded-tags: org.apache.spark.tags.SlowHiveTest
            comment: "- other tests"
    env:
      MODULES_TO_TEST: ${{ matrix.modules }}
      EXCLUDED_TAGS: ${{ matrix.excluded-tags }}
      INCLUDED_TAGS: ${{ matrix.included-tags }}
      HADOOP_PROFILE: ${{ matrix.hadoop }}
      # GitHub Actions' default miniconda to use in pip packaging test.
      CONDA_PREFIX: /usr/share/miniconda
      GITHUB_PREV_SHA: ${{ github.event.before }}
      ARROW_PRE_0_15_IPC_FORMAT: 1
    steps:
    - name: Checkout Spark repository
      uses: actions/checkout@v2
      # In order to fetch changed files
      with:
        fetch-depth: 0
    # Cache local repositories. Note that GitHub Actions cache has a 2G limit.
    - name: Cache Scala, SBT, Maven and Zinc
      uses: actions/cache@v2
      with:
        path: |
          build/apache-maven-*
          build/zinc-*
          build/scala-*
          build/*.jar
          ~/.sbt
        key: build-${{ hashFiles('**/pom.xml', 'project/build.properties', 'build/mvn', 'build/sbt', 'build/sbt-launch-lib.bash', 'build/spark-build-info') }}
        restore-keys: |
          build-
    - name: Cache Ivy local repository
      uses: actions/cache@v2
      with:
        path: ~/.ivy2/cache
        key: ${{ matrix.java }}-${{ matrix.hadoop }}-ivy-${{ hashFiles('**/pom.xml', '**/plugins.sbt') }}
        restore-keys: |
          ${{ matrix.java }}-${{ matrix.hadoop }}-ivy-
    - name: Install Java ${{ matrix.java }}
      uses: actions/setup-java@v1
      with:
        java-version: ${{ matrix.java }}
    # PySpark
    - name: Install PyPy3
      # Note that order of Python installations here matters because default python is
      # overridden.
      uses: actions/setup-python@v2
      if: contains(matrix.modules, 'pyspark')
      with:
        python-version: pypy3
        architecture: x64
    - name: Install Python 3.6
      uses: actions/setup-python@v2
      if: contains(matrix.modules, 'pyspark')
      with:
        python-version: 3.6
        architecture: x64
    - name: Install Python 2.7
      uses: actions/setup-python@v2
      # Yarn has a Python specific test too, for example, YarnClusterSuite.
      with:
        python-version: 2.7
        architecture: x64
    - name: Install Python packages (Python 3.6 and PyPy3)
      if: contains(matrix.modules, 'pyspark')
      # PyArrow is not supported in PyPy yet, see ARROW-2651.
      run: |
        python3.6 -m pip install numpy 'pyarrow<0.12.0' 'pandas<0.24.0' scipy xmlrunner
        python3.6 -m pip list
        # PyPy does not have xmlrunner, and pandas<0.24.0 installation fails in PyPy3, just skipping.
        pypy3 -m pip install numpy scipy
        pypy3 -m pip list
    - name: Install Python packages (Python 2.7)
      if: contains(matrix.modules, 'pyspark') || (contains(matrix.modules, 'sql') && !contains(matrix.modules, 'sql-'))
      run: |
        # Some tests do not pass in PySpark with PyArrow, for example, pyspark.sql.tests.ArrowTests.
        python2.7 -m pip install numpy 'pandas<0.24.0' scipy xmlrunner
        python2.7 -m pip list
    # SparkR
    - name: Install R 4.0
      uses: r-lib/actions/setup-r@v1
      if: contains(matrix.modules, 'sparkr')
      with:
        r-version: 4.0
    - name: Install R packages
      if: contains(matrix.modules, 'sparkr')
      run: |
        # qpdf is required to reduce the size of PDFs to make CRAN check pass. See SPARK-32497.
        sudo apt-get install -y libcurl4-openssl-dev qpdf
        sudo Rscript -e "install.packages(c('knitr', 'rmarkdown', 'testthat', 'devtools', 'e1071', 'survival', 'arrow', 'roxygen2'), repos='https://cloud.r-project.org/')"
        # Show installed packages in R.
        sudo Rscript -e 'pkg_list <- as.data.frame(installed.packages()[, c(1,3:4)]); pkg_list[is.na(pkg_list$Priority), 1:2, drop = FALSE]'
    # Run the tests.
    - name: Run tests
      run: |
        # Hive tests become flaky when running in parallel as it's too intensive.
        if [[ "$MODULES_TO_TEST" == "hive" ]]; then export SERIAL_SBT_TESTS=1; fi
        ./dev/run-tests --parallelism 2 --modules "$MODULES_TO_TEST" --included-tags "$INCLUDED_TAGS" --excluded-tags "$EXCLUDED_TAGS"
    - name: Upload test results to report
      if: always()
      uses: actions/upload-artifact@v2
      with:
        name: test-results-${{ matrix.modules }}-${{ matrix.comment }}-${{ matrix.java }}-${{ matrix.hadoop }}
        path: "**/target/test-reports/*.xml"
    - name: Upload unit tests log files
      if: failure()
      uses: actions/upload-artifact@v2
      with:
        name: unit-tests-log-${{ matrix.modules }}-${{ matrix.comment }}-${{ matrix.java }}-${{ matrix.hadoop }}-${{ matrix.hive }}
        path: "**/target/unit-tests.log"

  # Static analysis, and documentation build
  lint:
    name: Linters, licenses, dependencies and documentation generation
    runs-on: ubuntu-20.04
    steps:
    - name: Checkout Spark repository
      uses: actions/checkout@v2
    # Cache local repositories. Note that GitHub Actions cache has a 2G limit.
    - name: Cache Scala, SBT, Maven and Zinc
      uses: actions/cache@v2
      with:
        path: |
          build/apache-maven-*
          build/zinc-*
          build/scala-*
          build/*.jar
          ~/.sbt
        key: build-${{ hashFiles('**/pom.xml', 'project/build.properties', 'build/mvn', 'build/sbt', 'build/sbt-launch-lib.bash', 'build/spark-build-info') }}
        restore-keys: |
          build-
    - name: Cache Ivy local repository
      uses: actions/cache@v2
      with:
        path: ~/.ivy2/cache
        key: docs-ivy-${{ hashFiles('**/pom.xml', '**/plugins.sbt') }}
        restore-keys: |
          docs-ivy-
    - name: Cache Maven local repository
      uses: actions/cache@v2
      with:
        path: ~/.m2/repository
        key: docs-maven-${{ hashFiles('**/pom.xml') }}
        restore-keys: |
          docs-maven-
    - name: Install Java 8
      uses: actions/setup-java@v1
      with:
        java-version: 8
    - name: Install Python 3.6
      uses: actions/setup-python@v2
      with:
        python-version: 3.6
        architecture: x64
    - name: Install Python linter dependencies
      run: |
        pip3 install flake8 sphinx numpy
    - name: Install R 4.0
      uses: r-lib/actions/setup-r@v1
      with:
        r-version: 4.0
    - name: Install R linter dependencies and SparkR
      run: |
        sudo apt-get install -y libcurl4-openssl-dev libgit2-dev libssl-dev libxml2-dev
        sudo Rscript -e "install.packages(c('devtools'), repos='https://cloud.r-project.org/')"
        sudo Rscript -e "devtools::install_github('jimhester/lintr@v2.0.1')"
        ./R/install-dev.sh
    - name: Install Ruby 2.7 for documentation generation
      uses: actions/setup-ruby@v1
      with:
        ruby-version: 2.7
    - name: Install dependencies for documentation generation
      run: |
        sudo apt-get install -y libcurl4-openssl-dev pandoc
        pip install sphinx mkdocs numpy
        gem install jekyll jekyll-redirect-from pygments.rb
        sudo Rscript -e "install.packages(c('devtools', 'testthat', 'knitr', 'rmarkdown', 'roxygen2'), repos='https://cloud.r-project.org/')"
    - name: Scala linter
      run: ./dev/lint-scala
    - name: Java linter
      run: ./dev/lint-java
    - name: Python linter
      run: ./dev/lint-python
    - name: R linter
      run: ./dev/lint-r
    - name: License test
      run: ./dev/check-license
    - name: Dependencies test
      run: ./dev/test-dependencies.sh
    - name: Run documentation build
      run: |
        cd docs
        jekyll build
