# Supplementary material for: Adaptive memory reservation strategy for heavy workloads in the Spark environment
Source: PeerJ Comput Sci. 2024 Nov 13;10:e2460. doi: 10.7717/peerj-cs.2460 (PMC11639302; doi:10.7717/peerj-cs.2460)
Supplement: Supplemental Information 4 [file peerj-cs-10-2460-s004.tgz › spark-2.4.8/.github/workflows/publish_snapshot.yml]

name: Publish Snapshot

on:
  push:
    branches:
    - branch-2.4

jobs:
  publish-snapshot:
    if: github.repository == 'apache/spark'
    runs-on: ubuntu-latest
    steps:
    - name: Checkout Spark repository
      uses: actions/checkout@master
    - name: Cache Maven local repository
      uses: actions/cache@v2
      with:
        path: ~/.m2/repository
        key: snapshot-maven-${{ hashFiles('**/pom.xml') }}
        restore-keys: |
          snapshot-maven-
    - name: Install Java 8
      uses: actions/setup-java@v1
      with:
        java-version: 8
    - name: Publish snapshot
      env:
        ASF_USERNAME: ${{ secrets.NEXUS_USER }}
        ASF_PASSWORD: ${{ secrets.NEXUS_PW }}
        GPG_KEY: "not_used"
        GPG_PASSPHRASE: "not_used"
        GIT_REF: "branch-2.4"
      run: ./dev/create-release/release-build.sh publish-snapshot
