# Supplementary material for: Adaptive memory reservation strategy for heavy workloads in the Spark environment
Source: PeerJ Comput Sci. 2024 Nov 13;10:e2460. doi: 10.7717/peerj-cs.2460 (PMC11639302; doi:10.7717/peerj-cs.2460)
Supplement: Supplemental Information 4 [file peerj-cs-10-2460-s004.tgz › spark-2.4.8/.github/workflows/test_report.yml]

name: Report test results
on:
  workflow_run:
    workflows: ["Build and test"]
    types:
      - completed

jobs:
  test_report:
    runs-on: ubuntu-latest
    steps:
    - name: Download test results to report
      uses: dawidd6/action-download-artifact@v2
      with:
        github_token: ${{ secrets.GITHUB_TOKEN }}
        workflow: ${{ github.event.workflow_run.workflow_id }}
        commit: ${{ github.event.workflow_run.head_commit.id }}
        workflow_conclusion: completed
    - name: Publish test report
      uses: scacap/action-surefire-report@v1
      with:
        check_name: Report test results
        github_token: ${{ secrets.GITHUB_TOKEN }}
        report_paths: "**/target/test-reports/*.xml"
        commit: ${{ github.event.workflow_run.head_commit.id }}
