# Supplementary material for: Adaptive memory reservation strategy for heavy workloads in the Spark environment
Source: PeerJ Comput Sci. 2024 Nov 13;10:e2460. doi: 10.7717/peerj-cs.2460 (PMC11639302; doi:10.7717/peerj-cs.2460)
Supplement: Supplemental Information 4 [file peerj-cs-10-2460-s004.tgz › spark-2.4.8/NOTICE]

Apache Spark
Copyright 2014 and onwards The Apache Software Foundation.

This product includes software developed at
The Apache Software Foundation (http://www.apache.org/).


Export Control Notice
---------------------

This distribution includes cryptographic software. The country in which you currently reside may have
restrictions on the import, possession, use, and/or re-export to another country, of encryption software.
BEFORE using any encryption software, please check your country's laws, regulations and policies concerning
the import, possession, or use, and re-export of encryption software, to see if this is permitted. See
<http://www.wassenaar.org/> for more information.

The U.S. Government Department of Commerce, Bureau of Industry and Security (BIS), has classified this
software as Export Commodity Control Number (ECCN) 5D002.C.1, which includes information security software
using or performing cryptographic functions with asymmetric algorithms. The form and manner of this Apache
Software Foundation distribution makes it eligible for export under the License Exception ENC Technology
Software Unrestricted (TSU) exception (see the BIS Export Administration Regulations, Section 740.13) for
both object code and source code.

The following provides more details on the included cryptographic software:

This software uses Apache Commons Crypto (https://commons.apache.org/proper/commons-crypto/) to
support authentication, and encryption and decryption of data sent across the network between
services.
