# Supplementary material for: Adaptive memory reservation strategy for heavy workloads in the Spark environment
Source: PeerJ Comput Sci. 2024 Nov 13;10:e2460. doi: 10.7717/peerj-cs.2460 (PMC11639302; doi:10.7717/peerj-cs.2460)
Supplement: Supplemental Information 4 [file peerj-cs-10-2460-s004.tgz › spark-2.4.8/R/DOCUMENTATION.md]

# SparkR Documentation

SparkR documentation is generated by using in-source comments and annotated by using
[`roxygen2`](https://cran.r-project.org/web/packages/roxygen2/index.html). After making changes to the documentation and generating man pages,
you can run the following from an R console in the SparkR home directory
```R
library(devtools)
devtools::document(pkg="./pkg", roclets=c("rd"))
```
You can verify if your changes are good by running

    R CMD check pkg/
