# Supplementary material for: Adaptive memory reservation strategy for heavy workloads in the Spark environment
Source: PeerJ Comput Sci. 2024 Nov 13;10:e2460. doi: 10.7717/peerj-cs.2460 (PMC11639302; doi:10.7717/peerj-cs.2460)
Supplement: Supplemental Information 4 [file peerj-cs-10-2460-s004.tgz › spark-2.4.8/R/install-dev.sh]

#!/bin/bash

#
# Licensed to the Apache Software Foundation (ASF) under one or more
# contributor license agreements.  See the NOTICE file distributed with
# this work for additional information regarding copyright ownership.
# The ASF licenses this file to You under the Apache License, Version 2.0
# (the "License"); you may not use this file except in compliance with
# the License.  You may obtain a copy of the License at
#
#    http://www.apache.org/licenses/LICENSE-2.0
#
# Unless required by applicable law or agreed to in writing, software
# distributed under the License is distributed on an "AS IS" BASIS,
# WITHOUT WARRANTIES OR CONDITIONS OF ANY KIND, either express or implied.
# See the License for the specific language governing permissions and
# limitations under the License.
#

# This scripts packages the SparkR source files (R and C files) and
# creates a package that can be loaded in R. The package is by default installed to
# $FWDIR/lib and the package can be loaded by using the following command in R:
#
#   library(SparkR, lib.loc="$FWDIR/lib")
#
# NOTE(shivaram): Right now we use $SPARK_HOME/R/lib to be the installation directory
# to load the SparkR package on the worker nodes.

set -o pipefail
set -e
set -x

FWDIR="$(cd "`dirname "${BASH_SOURCE[0]}"`"; pwd)"
LIB_DIR="$FWDIR/lib"

mkdir -p "$LIB_DIR"

pushd "$FWDIR" > /dev/null
. "$FWDIR/find-r.sh"

. "$FWDIR/create-rd.sh"

# Install SparkR to $LIB_DIR
"$R_SCRIPT_PATH/R" CMD INSTALL --library="$LIB_DIR" "$FWDIR/pkg/"

# Zip the SparkR package so that it can be distributed to worker nodes on YARN
cd "$LIB_DIR"
jar cfM "$LIB_DIR/sparkr.zip" SparkR

popd > /dev/null
