# Supplementary material for: Adaptive memory reservation strategy for heavy workloads in the Spark environment
Source: PeerJ Comput Sci. 2024 Nov 13;10:e2460. doi: 10.7717/peerj-cs.2460 (PMC11639302; doi:10.7717/peerj-cs.2460)
Supplement: Supplemental Information 4 [file peerj-cs-10-2460-s004.tgz › spark-2.4.8/R/pkg/NAMESPACE]

#
# Licensed to the Apache Software Foundation (ASF) under one or more
# contributor license agreements.  See the NOTICE file distributed with
# this work for additional information regarding copyright ownership.
# The ASF licenses this file to You under the Apache License, Version 2.0
# (the "License"); you may not use this file except in compliance with
# the License.  You may obtain a copy of the License at
#
#    http://www.apache.org/licenses/LICENSE-2.0
#
# Unless required by applicable law or agreed to in writing, software
# distributed under the License is distributed on an "AS IS" BASIS,
# WITHOUT WARRANTIES OR CONDITIONS OF ANY KIND, either express or implied.
# See the License for the specific language governing permissions and
# limitations under the License.
#

# Imports from base R
# Do not include stats:: "rpois", "runif" - causes error at runtime
importFrom("methods", "setGeneric", "setMethod", "setOldClass")
importFrom("methods", "is", "new", "signature", "show")
importFrom("stats", "gaussian", "setNames")
importFrom("utils", "download.file", "object.size", "packageVersion", "tail", "untar")

# Disable native libraries till we figure out how to package it
# See SPARKR-7839
#useDynLib(SparkR, stringHashCode)

# S3 methods exported
export("sparkR.session")
export("sparkR.init")
export("sparkR.stop")
export("sparkR.session.stop")
export("sparkR.conf")
export("sparkR.version")
export("sparkR.uiWebUrl")
export("print.jobj")

export("sparkR.newJObject")
export("sparkR.callJMethod")
export("sparkR.callJStatic")

export("install.spark")

export("sparkRSQL.init",
       "sparkRHive.init")

# MLlib integration
exportMethods("glm",
              "spark.glm",
              "predict",
              "summary",
              "spark.kmeans",
              "fitted",
              "spark.mlp",
              "spark.naiveBayes",
              "spark.survreg",
              "spark.lda",
              "spark.posterior",
              "spark.perplexity",
              "spark.isoreg",
              "spark.gaussianMixture",
              "spark.als",
              "spark.kstest",
              "spark.logit",
              "spark.decisionTree",
              "spark.randomForest",
              "spark.gbt",
              "spark.bisectingKmeans",
              "spark.svmLinear",
              "spark.fpGrowth",
              "spark.freqItemsets",
              "spark.associationRules")

# Job group lifecycle management methods
export("setJobGroup",
       "clearJobGroup",
       "cancelJobGroup",
       "setJobDescription",
       "setLocalProperty",
       "getLocalProperty")

# Export Utility methods
export("setLogLevel")

exportClasses("SparkDataFrame")

exportMethods("arrange",
              "as.data.frame",
              "attach",
              "broadcast",
              "cache",
              "checkpoint",
              "coalesce",
              "collect",
              "colnames",
              "colnames<-",
              "coltypes",
              "coltypes<-",
              "columns",
              "count",
              "cov",
              "corr",
              "covar_samp",
              "covar_pop",
              "createOrReplaceTempView",
              "crossJoin",
              "crosstab",
              "cube",
              "dapply",
              "dapplyCollect",
              "describe",
              "dim",
              "distinct",
              "drop",
              "dropDuplicates",
              "dropna",
              "dtypes",
              "except",
              "exceptAll",
              "explain",
              "fillna",
              "filter",
              "first",
              "freqItems",
              "gapply",
              "gapplyCollect",
              "getNumPartitions",
              "group_by",
              "groupBy",
              "head",
              "hint",
              "insertInto",
              "intersect",
              "intersectAll",
              "isLocal",
              "isStreaming",
              "join",
              "limit",
              "localCheckpoint",
              "merge",
              "mutate",
              "na.omit",
              "names",
              "names<-",
              "ncol",
              "nrow",
              "orderBy",
              "persist",
              "printSchema",
              "randomSplit",
              "rbind",
              "registerTempTable",
              "rename",
              "repartition",
              "repartitionByRange",
              "rollup",
              "sample",
              "sample_frac",
              "sampleBy",
              "saveAsParquetFile",
              "saveAsTable",
              "saveDF",
              "schema",
              "select",
              "selectExpr",
              "show",
              "showDF",
              "storageLevel",
              "subset",
              "summarize",
              "summary",
              "take",
              "toJSON",
              "transform",
              "union",
              "unionAll",
              "unionByName",
              "unique",
              "unpersist",
              "where",
              "with",
              "withColumn",
              "withColumnRenamed",
              "withWatermark",
              "write.df",
              "write.jdbc",
              "write.json",
              "write.orc",
              "write.parquet",
              "write.stream",
              "write.text",
              "write.ml")

exportClasses("Column")

exportMethods("%<=>%",
              "%in%",
              "abs",
              "acos",
              "add_months",
              "alias",
              "approxCountDistinct",
              "approxQuantile",
              "array_contains",
              "array_distinct",
              "array_except",
              "array_intersect",
              "array_join",
              "array_max",
              "array_min",
              "array_position",
              "array_remove",
              "array_repeat",
              "array_sort",
              "arrays_overlap",
              "array_union",
              "arrays_zip",
              "asc",
              "ascii",
              "asin",
              "atan",
              "atan2",
              "avg",
              "base64",
              "between",
              "bin",
              "bitwiseNOT",
              "bround",
              "cast",
              "cbrt",
              "ceil",
              "ceiling",
              "collect_list",
              "collect_set",
              "column",
              "concat",
              "concat_ws",
              "contains",
              "conv",
              "cos",
              "cosh",
              "count",
              "countDistinct",
              "crc32",
              "create_array",
              "create_map",
              "current_date",
              "current_timestamp",
              "hash",
              "cume_dist",
              "date_add",
              "date_format",
              "date_sub",
              "date_trunc",
              "datediff",
              "dayofmonth",
              "dayofweek",
              "dayofyear",
              "decode",
              "dense_rank",
              "desc",
              "element_at",
              "encode",
              "endsWith",
              "exp",
              "explode",
              "explode_outer",
              "expm1",
              "expr",
              "factorial",
              "first",
              "flatten",
              "floor",
              "format_number",
              "format_string",
              "from_json",
              "from_unixtime",
              "from_utc_timestamp",
              "getField",
              "getItem",
              "greatest",
              "grouping_bit",
              "grouping_id",
              "hex",
              "histogram",
              "hour",
              "hypot",
              "ifelse",
              "initcap",
              "input_file_name",
              "instr",
              "isNaN",
              "isNotNull",
              "isNull",
              "is.nan",
              "isnan",
              "kurtosis",
              "lag",
              "last",
              "last_day",
              "lead",
              "least",
              "length",
              "levenshtein",
              "like",
              "lit",
              "locate",
              "log",
              "log10",
              "log1p",
              "log2",
              "lower",
              "lpad",
              "ltrim",
              "map_from_arrays",
              "map_keys",
              "map_values",
              "max",
              "md5",
              "mean",
              "min",
              "minute",
              "monotonically_increasing_id",
              "month",
              "months_between",
              "n",
              "n_distinct",
              "nanvl",
              "negate",
              "next_day",
              "not",
              "ntile",
              "otherwise",
              "over",
              "percent_rank",
              "pmod",
              "posexplode",
              "posexplode_outer",
              "quarter",
              "rand",
              "randn",
              "rank",
              "regexp_extract",
              "regexp_replace",
              "repeat_string",
              "reverse",
              "rint",
              "rlike",
              "round",
              "row_number",
              "rpad",
              "rtrim",
              "second",
              "sha1",
              "sha2",
              "shiftLeft",
              "shiftRight",
              "shiftRightUnsigned",
              "shuffle",
              "sd",
              "sign",
              "signum",
              "sin",
              "sinh",
              "size",
              "skewness",
              "slice",
              "sort_array",
              "soundex",
              "spark_partition_id",
              "split_string",
              "stddev",
              "stddev_pop",
              "stddev_samp",
              "struct",
              "sqrt",
              "startsWith",
              "substr",
              "substring_index",
              "sum",
              "sumDistinct",
              "tan",
              "tanh",
              "toDegrees",
              "toRadians",
              "to_date",
              "to_json",
              "to_timestamp",
              "to_utc_timestamp",
              "translate",
              "trim",
              "trunc",
              "unbase64",
              "unhex",
              "unix_timestamp",
              "upper",
              "var",
              "variance",
              "var_pop",
              "var_samp",
              "weekofyear",
              "when",
              "window",
              "year")

exportClasses("GroupedData")
exportMethods("agg")
exportMethods("pivot")

export("as.DataFrame",
       "cacheTable",
       "clearCache",
       "createDataFrame",
       "createExternalTable",
       "createTable",
       "currentDatabase",
       "dropTempTable",
       "dropTempView",
       "jsonFile",
       "listColumns",
       "listDatabases",
       "listFunctions",
       "listTables",
       "loadDF",
       "parquetFile",
       "read.df",
       "read.jdbc",
       "read.json",
       "read.orc",
       "read.parquet",
       "read.stream",
       "read.text",
       "recoverPartitions",
       "refreshByPath",
       "refreshTable",
       "setCheckpointDir",
       "setCurrentDatabase",
       "spark.lapply",
       "spark.addFile",
       "spark.getSparkFilesRootDirectory",
       "spark.getSparkFiles",
       "sql",
       "str",
       "tableToDF",
       "tableNames",
       "tables",
       "uncacheTable",
       "print.summary.GeneralizedLinearRegressionModel",
       "read.ml",
       "print.summary.KSTest",
       "print.summary.DecisionTreeRegressionModel",
       "print.summary.DecisionTreeClassificationModel",
       "print.summary.RandomForestRegressionModel",
       "print.summary.RandomForestClassificationModel",
       "print.summary.GBTRegressionModel",
       "print.summary.GBTClassificationModel")

export("structField",
       "structField.jobj",
       "structField.character",
       "print.structField",
       "structType",
       "structType.character",
       "structType.jobj",
       "structType.structField",
       "print.structType")

exportClasses("WindowSpec")

export("partitionBy",
       "rowsBetween",
       "rangeBetween")

export("windowPartitionBy",
       "windowOrderBy")

exportClasses("StreamingQuery")

export("awaitTermination",
       "isActive",
       "lastProgress",
       "queryName",
       "status",
       "stopQuery")


S3method(print, jobj)
S3method(print, structField)
S3method(print, structType)
S3method(print, summary.GeneralizedLinearRegressionModel)
S3method(print, summary.KSTest)
S3method(print, summary.DecisionTreeRegressionModel)
S3method(print, summary.DecisionTreeClassificationModel)
S3method(print, summary.RandomForestRegressionModel)
S3method(print, summary.RandomForestClassificationModel)
S3method(print, summary.GBTRegressionModel)
S3method(print, summary.GBTClassificationModel)
S3method(structField, character)
S3method(structField, jobj)
S3method(structType, character)
S3method(structType, jobj)
S3method(structType, structField)
