# Supplementary material for: Adaptive memory reservation strategy for heavy workloads in the Spark environment
Source: PeerJ Comput Sci. 2024 Nov 13;10:e2460. doi: 10.7717/peerj-cs.2460 (PMC11639302; doi:10.7717/peerj-cs.2460)
Supplement: Supplemental Information 4 [file peerj-cs-10-2460-s004.tgz › spark-2.4.8/R/pkg/tests/fulltests/test_client.R]

#
# Licensed to the Apache Software Foundation (ASF) under one or more
# contributor license agreements.  See the NOTICE file distributed with
# this work for additional information regarding copyright ownership.
# The ASF licenses this file to You under the Apache License, Version 2.0
# (the "License"); you may not use this file except in compliance with
# the License.  You may obtain a copy of the License at
#
#    http://www.apache.org/licenses/LICENSE-2.0
#
# Unless required by applicable law or agreed to in writing, software
# distributed under the License is distributed on an "AS IS" BASIS,
# WITHOUT WARRANTIES OR CONDITIONS OF ANY KIND, either express or implied.
# See the License for the specific language governing permissions and
# limitations under the License.
#

context("functions in client.R")

test_that("adding spark-testing-base as a package works", {
  args <- generateSparkSubmitArgs("", "", "", "",
                                  "holdenk:spark-testing-base:1.3.0_0.0.5")
  expect_equal(gsub("[[:space:]]", "", args),
               gsub("[[:space:]]", "",
                    "--packages holdenk:spark-testing-base:1.3.0_0.0.5"))
})

test_that("no package specified doesn't add packages flag", {
  args <- generateSparkSubmitArgs("", "", "", "", "")
  expect_equal(gsub("[[:space:]]", "", args),
               "")
})

test_that("multiple packages don't produce a warning", {
  expect_warning(generateSparkSubmitArgs("", "", "", "", c("A", "B")), NA)
})

test_that("sparkJars sparkPackages as character vectors", {
  args <- generateSparkSubmitArgs("", "", c("one.jar", "two.jar", "three.jar"), "",
                                  c("com.databricks:spark-avro_2.11:2.0.1"))
  expect_match(args, "--jars one.jar,two.jar,three.jar")
  expect_match(args, "--packages com.databricks:spark-avro_2.11:2.0.1")
})
