# Supplementary material for: Adaptive memory reservation strategy for heavy workloads in the Spark environment
Source: PeerJ Comput Sci. 2024 Nov 13;10:e2460. doi: 10.7717/peerj-cs.2460 (PMC11639302; doi:10.7717/peerj-cs.2460)
Supplement: Supplemental Information 4 [file peerj-cs-10-2460-s004.tgz › spark-2.4.8/R/pkg/tests/fulltests/test_context.R]

#
# Licensed to the Apache Software Foundation (ASF) under one or more
# contributor license agreements.  See the NOTICE file distributed with
# this work for additional information regarding copyright ownership.
# The ASF licenses this file to You under the Apache License, Version 2.0
# (the "License"); you may not use this file except in compliance with
# the License.  You may obtain a copy of the License at
#
#    http://www.apache.org/licenses/LICENSE-2.0
#
# Unless required by applicable law or agreed to in writing, software
# distributed under the License is distributed on an "AS IS" BASIS,
# WITHOUT WARRANTIES OR CONDITIONS OF ANY KIND, either express or implied.
# See the License for the specific language governing permissions and
# limitations under the License.
#

context("test functions in sparkR.R")

test_that("Check masked functions", {
  # Check that we are not masking any new function from base, stats, testthat unexpectedly
  # NOTE: We should avoid adding entries to *namesOfMaskedCompletely* as masked functions make it
  # hard for users to use base R functions. Please check when in doubt.
  namesOfMaskedCompletely <- c("cov", "filter", "sample", "not")
  namesOfMasked <- c("describe", "cov", "filter", "lag", "na.omit", "predict", "sd", "var",
                     "colnames", "colnames<-", "intersect", "rank", "rbind", "sample", "subset",
                     "summary", "transform", "drop", "window", "as.data.frame", "union", "not")
  version <- packageVersion("base")
  is33Above <- as.numeric(version$major) >= 3 && as.numeric(version$minor) >= 3
  is40Above <- as.numeric(version$major) >= 4
  if (is33Above || is40Above) {
    namesOfMasked <- c("endsWith", "startsWith", namesOfMasked)
  }
  masked <- conflicts(detail = TRUE)$`package:SparkR`
  expect_true("describe" %in% masked)  # only when with testthat..
  func <- lapply(masked, function(x) { capture.output(showMethods(x))[[1]] })
  funcSparkROrEmpty <- grepl("\\(package SparkR\\)$|^$", func)
  maskedBySparkR <- masked[funcSparkROrEmpty]
  expect_equal(length(maskedBySparkR), length(namesOfMasked))
  # make the 2 lists the same length so expect_equal will print their content
  l <- max(length(maskedBySparkR), length(namesOfMasked))
  length(maskedBySparkR) <- l
  length(namesOfMasked) <- l
  expect_equal(sort(maskedBySparkR, na.last = TRUE), sort(namesOfMasked, na.last = TRUE))
  # above are those reported as masked when `library(SparkR)`
  # note that many of these methods are still callable without base:: or stats:: prefix
  # there should be a test for each of these, except followings, which are currently "broken"
  funcHasAny <- unlist(lapply(masked, function(x) {
                                        any(grepl("=\"ANY\"", capture.output(showMethods(x)[-1])))
                                      }))
  maskedCompletely <- masked[!funcHasAny]
  expect_equal(length(maskedCompletely), length(namesOfMaskedCompletely))
  l <- max(length(maskedCompletely), length(namesOfMaskedCompletely))
  length(maskedCompletely) <- l
  length(namesOfMaskedCompletely) <- l
  expect_equal(sort(maskedCompletely, na.last = TRUE),
               sort(namesOfMaskedCompletely, na.last = TRUE))
})

test_that("repeatedly starting and stopping SparkR", {
  for (i in 1:4) {
    sc <- suppressWarnings(sparkR.init(master = sparkRTestMaster))
    rdd <- parallelize(sc, 1:20, 2L)
    expect_equal(countRDD(rdd), 20)
    suppressWarnings(sparkR.stop())
  }
})

test_that("repeatedly starting and stopping SparkSession", {
  for (i in 1:4) {
    sparkR.session(master = sparkRTestMaster, enableHiveSupport = FALSE)
    df <- createDataFrame(data.frame(dummy = 1:i))
    expect_equal(count(df), i)
    sparkR.session.stop()
  }
})

test_that("rdd GC across sparkR.stop", {
  sc <- sparkR.sparkContext(master = sparkRTestMaster) # sc should get id 0
  rdd1 <- parallelize(sc, 1:20, 2L) # rdd1 should get id 1
  rdd2 <- parallelize(sc, 1:10, 2L) # rdd2 should get id 2
  sparkR.session.stop()

  sc <- sparkR.sparkContext(master = sparkRTestMaster) # sc should get id 0 again

  # GC rdd1 before creating rdd3 and rdd2 after
  rm(rdd1)
  gc()

  rdd3 <- parallelize(sc, 1:20, 2L) # rdd3 should get id 1 now
  rdd4 <- parallelize(sc, 1:10, 2L) # rdd4 should get id 2 now

  rm(rdd2)
  gc()

  countRDD(rdd3)
  countRDD(rdd4)
  sparkR.session.stop()
  expect_true(TRUE)
})

test_that("job group functions can be called", {
  sc <- sparkR.sparkContext(master = sparkRTestMaster)
  setJobGroup("groupId", "job description", TRUE)
  cancelJobGroup("groupId")
  clearJobGroup()

  suppressWarnings(setJobGroup(sc, "groupId", "job description", TRUE))
  suppressWarnings(cancelJobGroup(sc, "groupId"))
  suppressWarnings(clearJobGroup(sc))
  sparkR.session.stop()
  expect_true(TRUE)
})

test_that("job description and local properties can be set and got", {
  sc <- sparkR.sparkContext(master = sparkRTestMaster)
  setJobDescription("job description")
  expect_equal(getLocalProperty("spark.job.description"), "job description")
  setJobDescription(1234)
  expect_equal(getLocalProperty("spark.job.description"), "1234")
  setJobDescription(NULL)
  expect_equal(getLocalProperty("spark.job.description"), NULL)
  setJobDescription(NA)
  expect_equal(getLocalProperty("spark.job.description"), NULL)

  setLocalProperty("spark.scheduler.pool", "poolA")
  expect_equal(getLocalProperty("spark.scheduler.pool"), "poolA")
  setLocalProperty("spark.scheduler.pool", NULL)
  expect_equal(getLocalProperty("spark.scheduler.pool"), NULL)
  setLocalProperty("spark.scheduler.pool", NA)
  expect_equal(getLocalProperty("spark.scheduler.pool"), NULL)

  setLocalProperty(4321, 1234)
  expect_equal(getLocalProperty(4321), "1234")
  setLocalProperty(4321, NULL)
  expect_equal(getLocalProperty(4321), NULL)
  setLocalProperty(4321, NA)
  expect_equal(getLocalProperty(4321), NULL)

  expect_error(setLocalProperty(NULL, "should fail"), "key should not be NULL or NA")
  expect_error(getLocalProperty(NULL), "key should not be NULL or NA")
  expect_error(setLocalProperty(NA, "should fail"), "key should not be NULL or NA")
  expect_error(getLocalProperty(NA), "key should not be NULL or NA")
  sparkR.session.stop()
})

test_that("utility function can be called", {
  sparkR.sparkContext(master = sparkRTestMaster)
  setLogLevel("ERROR")
  sparkR.session.stop()
  expect_true(TRUE)
})

test_that("getClientModeSparkSubmitOpts() returns spark-submit args from whitelist", {
  e <- new.env()
  e[["spark.driver.memory"]] <- "512m"
  ops <- getClientModeSparkSubmitOpts("sparkrmain", e)
  expect_equal("--driver-memory \"512m\" sparkrmain", ops)

  e[["spark.driver.memory"]] <- "5g"
  e[["spark.driver.extraClassPath"]] <- "/opt/class_path" # nolint
  e[["spark.driver.extraJavaOptions"]] <- "-XX:+UseCompressedOops -XX:+UseCompressedStrings"
  e[["spark.driver.extraLibraryPath"]] <- "/usr/local/hadoop/lib" # nolint
  e[["random"]] <- "skipthis"
  ops2 <- getClientModeSparkSubmitOpts("sparkr-shell", e)
  # nolint start
  expect_equal(ops2, paste0("--driver-class-path \"/opt/class_path\" --driver-java-options \"",
                      "-XX:+UseCompressedOops -XX:+UseCompressedStrings\" --driver-library-path \"",
                      "/usr/local/hadoop/lib\" --driver-memory \"5g\" sparkr-shell"))
  # nolint end

  e[["spark.driver.extraClassPath"]] <- "/" # too short
  ops3 <- getClientModeSparkSubmitOpts("--driver-memory 4g sparkr-shell2", e)
  # nolint start
  expect_equal(ops3, paste0("--driver-java-options \"-XX:+UseCompressedOops ",
                      "-XX:+UseCompressedStrings\" --driver-library-path \"/usr/local/hadoop/lib\"",
                      " --driver-memory 4g sparkr-shell2"))
  # nolint end
})

test_that("sparkJars sparkPackages as comma-separated strings", {
  expect_warning(processSparkJars(" a, b "))
  jars <- suppressWarnings(processSparkJars(" a, b "))
  expect_equal(lapply(jars, basename), list("a", "b"))

  jars <- suppressWarnings(processSparkJars(" abc ,, def "))
  expect_equal(lapply(jars, basename), list("abc", "def"))

  jars <- suppressWarnings(processSparkJars(c(" abc ,, def ", "", "xyz", " ", "a,b")))
  expect_equal(lapply(jars, basename), list("abc", "def", "xyz", "a", "b"))

  p <- processSparkPackages(c("ghi", "lmn"))
  expect_equal(p, c("ghi", "lmn"))

  # check normalizePath
  f <- dir()[[1]]
  expect_warning(processSparkJars(f), NA)
  expect_match(processSparkJars(f), f)
})

test_that("spark.lapply should perform simple transforms", {
  sparkR.sparkContext(master = sparkRTestMaster)
  doubled <- spark.lapply(1:10, function(x) { 2 * x })
  expect_equal(doubled, as.list(2 * 1:10))
  sparkR.session.stop()
})

test_that("add and get file to be downloaded with Spark job on every node", {
  sparkR.sparkContext(master = sparkRTestMaster)
  # Test add file.
  path <- tempfile(pattern = "hello", fileext = ".txt")
  filename <- basename(path)
  words <- "Hello World!"
  writeLines(words, path)
  spark.addFile(path)
  download_path <- spark.getSparkFiles(filename)
  expect_equal(readLines(download_path), words)

  # Test spark.getSparkFiles works well on executors.
  seq <- seq(from = 1, to = 10, length.out = 5)
  f <- function(seq) { spark.getSparkFiles(filename) }
  results <- spark.lapply(seq, f)
  for (i in 1:5) { expect_equal(basename(results[[i]]), filename) }

  unlink(path)

  # Test add directory recursively.
  path <- paste0(tempdir(), "/", "recursive_dir")
  dir.create(path)
  dir_name <- basename(path)
  path1 <- paste0(path, "/", "hello.txt")
  file.create(path1)
  sub_path <- paste0(path, "/", "sub_hello")
  dir.create(sub_path)
  path2 <- paste0(sub_path, "/", "sub_hello.txt")
  file.create(path2)
  words <- "Hello World!"
  sub_words <- "Sub Hello World!"
  writeLines(words, path1)
  writeLines(sub_words, path2)
  spark.addFile(path, recursive = TRUE)
  download_path1 <- spark.getSparkFiles(paste0(dir_name, "/", "hello.txt"))
  expect_equal(readLines(download_path1), words)
  download_path2 <- spark.getSparkFiles(paste0(dir_name, "/", "sub_hello/sub_hello.txt"))
  expect_equal(readLines(download_path2), sub_words)
  unlink(path, recursive = TRUE)
  sparkR.session.stop()
})

test_that("SPARK-25234: parallelize should not have integer overflow", {
  sc <- sparkR.sparkContext(master = sparkRTestMaster)
  # 47000 * 47000 exceeds integer range
  parallelize(sc, 1:47000, 47000)
  sparkR.session.stop()
  expect_true(TRUE)
})
