# Supplementary material for: Adaptive memory reservation strategy for heavy workloads in the Spark environment
Source: PeerJ Comput Sci. 2024 Nov 13;10:e2460. doi: 10.7717/peerj-cs.2460 (PMC11639302; doi:10.7717/peerj-cs.2460)
Supplement: Supplemental Information 4 [file peerj-cs-10-2460-s004.tgz › spark-2.4.8/R/pkg/tests/run-all.R]

#
# Licensed to the Apache Software Foundation (ASF) under one or more
# contributor license agreements.  See the NOTICE file distributed with
# this work for additional information regarding copyright ownership.
# The ASF licenses this file to You under the Apache License, Version 2.0
# (the "License"); you may not use this file except in compliance with
# the License.  You may obtain a copy of the License at
#
#    http://www.apache.org/licenses/LICENSE-2.0
#
# Unless required by applicable law or agreed to in writing, software
# distributed under the License is distributed on an "AS IS" BASIS,
# WITHOUT WARRANTIES OR CONDITIONS OF ANY KIND, either express or implied.
# See the License for the specific language governing permissions and
# limitations under the License.
#

library(testthat)
library(SparkR)

# SPARK-25572
if (identical(Sys.getenv("NOT_CRAN"), "true")) {
  # Turn all warnings into errors
  options("warn" = 2)

  if (.Platform$OS.type == "windows") {
    Sys.setenv(TZ = "GMT")
  }

  # Setup global test environment
  # Install Spark first to set SPARK_HOME

  # NOTE(shivaram): We set overwrite to handle any old tar.gz files or directories left behind on
  # CRAN machines. For Jenkins we should already have SPARK_HOME set.
  install.spark(overwrite = TRUE)

  sparkRDir <- file.path(Sys.getenv("SPARK_HOME"), "R")
  sparkRWhitelistSQLDirs <- c("spark-warehouse", "metastore_db")
  invisible(lapply(sparkRWhitelistSQLDirs,
                   function(x) { unlink(file.path(sparkRDir, x), recursive = TRUE, force = TRUE)}))
  sparkRFilesBefore <- list.files(path = sparkRDir, all.files = TRUE)

  sparkRTestMaster <- "local[1]"
  sparkRTestConfig <- list()
  if (identical(Sys.getenv("NOT_CRAN"), "true")) {
    sparkRTestMaster <- ""
  } else {
    # Disable hsperfdata on CRAN
    old_java_opt <- Sys.getenv("_JAVA_OPTIONS")
    Sys.setenv("_JAVA_OPTIONS" = paste("-XX:-UsePerfData", old_java_opt))
    tmpDir <- tempdir()
    tmpArg <- paste0("-Djava.io.tmpdir=", tmpDir)
    sparkRTestConfig <- list(spark.driver.extraJavaOptions = tmpArg,
                             spark.executor.extraJavaOptions = tmpArg)
  }

  test_package("SparkR")

  if (identical(Sys.getenv("NOT_CRAN"), "true")) {
    # set random seed for predictable results. mostly for base's sample() in tree and classification
    set.seed(42)

    test_runner <- if (packageVersion("testthat")$major <= 1) {
      # testthat 1.x
      function(path, package, reporter, filter) {
        testthat:::run_tests(
          test_path = path,
          package = package,
          filter = filter,
          reporter = reporter
        )
      }
    } else if (packageVersion("testthat")$major == 2) {
      # testthat >= 2.0.0, < 3.0.0
      function(path, package, reporter, filter) {
        testthat:::test_package_dir(
          test_path = path,
          package = package,
          filter = filter,
          reporter = reporter
        )
      }
    } else {
      # testthat >= 3.0.0
      testthat::test_dir
    }

    reporter <- if (packageVersion("testthat")$major <= 1) {
      "summary"
    } else {
      dir.create("target/test-reports", showWarnings = FALSE)
      MultiReporter$new(list(
        SummaryReporter$new(),
        JunitReporter$new(
          file = file.path(getwd(), "target/test-reports/test-results.xml")
        )
      ))
    }

    test_runner(
      path = file.path(sparkRDir, "pkg", "tests", "fulltests"),
      package = "SparkR",
      reporter = reporter,
      filter = NULL
    )
  }

  SparkR:::uninstallDownloadedSpark()

}
