# Supplementary material for: Adaptive memory reservation strategy for heavy workloads in the Spark environment
Source: PeerJ Comput Sci. 2024 Nov 13;10:e2460. doi: 10.7717/peerj-cs.2460 (PMC11639302; doi:10.7717/peerj-cs.2460)
Supplement: Supplemental Information 4 [file peerj-cs-10-2460-s004.tgz › spark-2.4.8/appveyor.yml]

# Licensed to the Apache Software Foundation (ASF) under one or more
# contributor license agreements. See the NOTICE file distributed with
# this work for additional information regarding copyright ownership.
# The ASF licenses this file to You under the Apache License, Version 2.0
# (the "License"); you may not use this file except in compliance with
# the License. You may obtain a copy of the License at
#
# http://www.apache.org/licenses/LICENSE-2.0
#
# Unless required by applicable law or agreed to in writing, software
# distributed under the License is distributed on an "AS IS" BASIS,
# WITHOUT WARRANTIES OR CONDITIONS OF ANY KIND, either express or implied.
# See the License for the specific language governing permissions and
# limitations under the License.

version: "{build}-{branch}"

shallow_clone: true

platform: x64
configuration: Debug

branches:
  only:
    - master

only_commits:
  files:
    - appveyor.yml
    - dev/appveyor-install-dependencies.ps1
    - R/
    - sql/core/src/main/scala/org/apache/spark/sql/api/r/
    - core/src/main/scala/org/apache/spark/api/r/
    - mllib/src/main/scala/org/apache/spark/ml/r/
    - core/src/test/scala/org/apache/spark/deploy/SparkSubmitSuite.scala
    - bin/*.cmd

cache:
  - C:\Users\appveyor\.m2

install:
  # Install maven and dependencies
  - ps: .\dev\appveyor-install-dependencies.ps1
  # Required package for R unit tests. xml2 is required to use jUnit reporter in testthat.
  - cmd: R -e "install.packages(c('knitr', 'rmarkdown', 'testthat', 'e1071', 'survival', 'arrow', 'xml2'), repos='https://cloud.r-project.org/')"
  - cmd: R -e "packageVersion('knitr'); packageVersion('rmarkdown'); packageVersion('testthat'); packageVersion('e1071'); packageVersion('survival'); packageVersion('arrow')"

build_script:
  - cmd: mvn -DskipTests -Psparkr -Phive package

environment:
  NOT_CRAN: true

test_script:
  - cmd: .\bin\spark-submit2.cmd --driver-java-options "-Dlog4j.configuration=file:///%CD:\=/%/R/log4j.properties" --conf spark.hadoop.fs.defaultFS="file:///" R\pkg\tests\run-all.R

notifications:
  - provider: Email
    on_build_success: false
    on_build_failure: false
    on_build_status_changed: false
