# Supplementary material for: Adaptive memory reservation strategy for heavy workloads in the Spark environment
Source: PeerJ Comput Sci. 2024 Nov 13;10:e2460. doi: 10.7717/peerj-cs.2460 (PMC11639302; doi:10.7717/peerj-cs.2460)
Supplement: Supplemental Information 4 [file peerj-cs-10-2460-s004.tgz › spark-2.4.8/assembly/README]

This is an assembly module for Spark project.

It creates a single tar.gz file that includes all needed dependency of the project
except for org.apache.hadoop.* jars that are supposed to be available from the
deployed Hadoop cluster.

This module is off by default. To activate it specify the profile in the command line
  -Pbigtop-dist

If you need to build an assembly for a different version of Hadoop the
hadoop-version system property needs to be set as in this example:
  -Dhadoop.version=2.7.3
