# Supplementary material for: Adaptive memory reservation strategy for heavy workloads in the Spark environment
Source: PeerJ Comput Sci. 2024 Nov 13;10:e2460. doi: 10.7717/peerj-cs.2460 (PMC11639302; doi:10.7717/peerj-cs.2460)
Supplement: Supplemental Information 4 [file peerj-cs-10-2460-s004.tgz › spark-2.4.8/bin/find-spark-home]

#!/usr/bin/env bash

#
# Licensed to the Apache Software Foundation (ASF) under one or more
# contributor license agreements.  See the NOTICE file distributed with
# this work for additional information regarding copyright ownership.
# The ASF licenses this file to You under the Apache License, Version 2.0
# (the "License"); you may not use this file except in compliance with
# the License.  You may obtain a copy of the License at
#
#    http://www.apache.org/licenses/LICENSE-2.0
#
# Unless required by applicable law or agreed to in writing, software
# distributed under the License is distributed on an "AS IS" BASIS,
# WITHOUT WARRANTIES OR CONDITIONS OF ANY KIND, either express or implied.
# See the License for the specific language governing permissions and
# limitations under the License.
#

# Attempts to find a proper value for SPARK_HOME. Should be included using "source" directive.

FIND_SPARK_HOME_PYTHON_SCRIPT="$(cd "$(dirname "$0")"; pwd)/find_spark_home.py"

# Short circuit if the user already has this set.
if [ ! -z "${SPARK_HOME}" ]; then
   exit 0
elif [ ! -f "$FIND_SPARK_HOME_PYTHON_SCRIPT" ]; then
  # If we are not in the same directory as find_spark_home.py we are not pip installed so we don't
  # need to search the different Python directories for a Spark installation.
  # Note only that, if the user has pip installed PySpark but is directly calling pyspark-shell or
  # spark-submit in another directory we want to use that version of PySpark rather than the
  # pip installed version of PySpark.
  export SPARK_HOME="$(cd "$(dirname "$0")"/..; pwd)"
else
  # We are pip installed, use the Python script to resolve a reasonable SPARK_HOME
  # Default to standard python interpreter unless told otherwise
  if [[ -z "$PYSPARK_DRIVER_PYTHON" ]]; then
     PYSPARK_DRIVER_PYTHON="${PYSPARK_PYTHON:-"python"}"
  fi
  export SPARK_HOME=$($PYSPARK_DRIVER_PYTHON "$FIND_SPARK_HOME_PYTHON_SCRIPT")
fi
