# Supplementary material for: Adaptive memory reservation strategy for heavy workloads in the Spark environment
Source: PeerJ Comput Sci. 2024 Nov 13;10:e2460. doi: 10.7717/peerj-cs.2460 (PMC11639302; doi:10.7717/peerj-cs.2460)
Supplement: Supplemental Information 4 [file peerj-cs-10-2460-s004.tgz › spark-2.4.8/bin/load-spark-env.sh]

#!/usr/bin/env bash

#
# Licensed to the Apache Software Foundation (ASF) under one or more
# contributor license agreements.  See the NOTICE file distributed with
# this work for additional information regarding copyright ownership.
# The ASF licenses this file to You under the Apache License, Version 2.0
# (the "License"); you may not use this file except in compliance with
# the License.  You may obtain a copy of the License at
#
#    http://www.apache.org/licenses/LICENSE-2.0
#
# Unless required by applicable law or agreed to in writing, software
# distributed under the License is distributed on an "AS IS" BASIS,
# WITHOUT WARRANTIES OR CONDITIONS OF ANY KIND, either express or implied.
# See the License for the specific language governing permissions and
# limitations under the License.
#

# This script loads spark-env.sh if it exists, and ensures it is only loaded once.
# spark-env.sh is loaded from SPARK_CONF_DIR if set, or within the current directory's
# conf/ subdirectory.

# Figure out where Spark is installed
if [ -z "${SPARK_HOME}" ]; then
  source "$(dirname "$0")"/find-spark-home
fi

if [ -z "$SPARK_ENV_LOADED" ]; then
  export SPARK_ENV_LOADED=1

  export SPARK_CONF_DIR="${SPARK_CONF_DIR:-"${SPARK_HOME}"/conf}"

  if [ -f "${SPARK_CONF_DIR}/spark-env.sh" ]; then
    # Promote all variable declarations to environment (exported) variables
    set -a
    . "${SPARK_CONF_DIR}/spark-env.sh"
    set +a
  fi
fi

# Setting SPARK_SCALA_VERSION if not already set.

if [ -z "$SPARK_SCALA_VERSION" ]; then

  ASSEMBLY_DIR2="${SPARK_HOME}/assembly/target/scala-2.11"
  ASSEMBLY_DIR1="${SPARK_HOME}/assembly/target/scala-2.12"

  if [[ -d "$ASSEMBLY_DIR2" && -d "$ASSEMBLY_DIR1" ]]; then
    echo -e "Presence of build for multiple Scala versions detected." 1>&2
    echo -e 'Either clean one of them or, export SPARK_SCALA_VERSION in spark-env.sh.' 1>&2
    exit 1
  fi

  if [ -d "$ASSEMBLY_DIR2" ]; then
    export SPARK_SCALA_VERSION="2.11"
  else
    export SPARK_SCALA_VERSION="2.12"
  fi
fi
