# Supplementary material for: Adaptive memory reservation strategy for heavy workloads in the Spark environment
Source: PeerJ Comput Sci. 2024 Nov 13;10:e2460. doi: 10.7717/peerj-cs.2460 (PMC11639302; doi:10.7717/peerj-cs.2460)
Supplement: Supplemental Information 4 [file peerj-cs-10-2460-s004.tgz › spark-2.4.8/bin/spark-class]

#!/usr/bin/env bash

#
# Licensed to the Apache Software Foundation (ASF) under one or more
# contributor license agreements.  See the NOTICE file distributed with
# this work for additional information regarding copyright ownership.
# The ASF licenses this file to You under the Apache License, Version 2.0
# (the "License"); you may not use this file except in compliance with
# the License.  You may obtain a copy of the License at
#
#    http://www.apache.org/licenses/LICENSE-2.0
#
# Unless required by applicable law or agreed to in writing, software
# distributed under the License is distributed on an "AS IS" BASIS,
# WITHOUT WARRANTIES OR CONDITIONS OF ANY KIND, either express or implied.
# See the License for the specific language governing permissions and
# limitations under the License.
#

if [ -z "${SPARK_HOME}" ]; then
  source "$(dirname "$0")"/find-spark-home
fi

. "${SPARK_HOME}"/bin/load-spark-env.sh

# Find the java binary
if [ -n "${JAVA_HOME}" ]; then
  RUNNER="${JAVA_HOME}/bin/java"
else
  if [ "$(command -v java)" ]; then
    RUNNER="java"
  else
    echo "JAVA_HOME is not set" >&2
    exit 1
  fi
fi

# Find Spark jars.
if [ -d "${SPARK_HOME}/jars" ]; then
  SPARK_JARS_DIR="${SPARK_HOME}/jars"
else
  SPARK_JARS_DIR="${SPARK_HOME}/assembly/target/scala-$SPARK_SCALA_VERSION/jars"
fi

if [ ! -d "$SPARK_JARS_DIR" ] && [ -z "$SPARK_TESTING$SPARK_SQL_TESTING" ]; then
  echo "Failed to find Spark jars directory ($SPARK_JARS_DIR)." 1>&2
  echo "You need to build Spark with the target \"package\" before running this program." 1>&2
  exit 1
else
  LAUNCH_CLASSPATH="$SPARK_JARS_DIR/*"
fi

# Add the launcher build dir to the classpath if requested.
if [ -n "$SPARK_PREPEND_CLASSES" ]; then
  LAUNCH_CLASSPATH="${SPARK_HOME}/launcher/target/scala-$SPARK_SCALA_VERSION/classes:$LAUNCH_CLASSPATH"
fi

# For tests
if [[ -n "$SPARK_TESTING" ]]; then
  unset YARN_CONF_DIR
  unset HADOOP_CONF_DIR
fi

# The launcher library will print arguments separated by a NULL character, to allow arguments with
# characters that would be otherwise interpreted by the shell. Read that in a while loop, populating
# an array that will be used to exec the final command.
#
# The exit code of the launcher is appended to the output, so the parent shell removes it from the
# command array and checks the value to see if the launcher succeeded.
build_command() {
  "$RUNNER" -Xmx128m -cp "$LAUNCH_CLASSPATH" org.apache.spark.launcher.Main "$@"
  printf "%d\0" $?
}

# Turn off posix mode since it does not allow process substitution
set +o posix
CMD=()
while IFS= read -d '' -r ARG; do
  CMD+=("$ARG")
done < <(build_command "$@")

COUNT=${#CMD[@]}
LAST=$((COUNT - 1))
LAUNCHER_EXIT_CODE=${CMD[$LAST]}

# Certain JVM failures result in errors being printed to stdout (instead of stderr), which causes
# the code that parses the output of the launcher to get confused. In those cases, check if the
# exit code is an integer, and if it's not, handle it as a special error case.
if ! [[ $LAUNCHER_EXIT_CODE =~ ^[0-9]+$ ]]; then
  echo "${CMD[@]}" | head -n-1 1>&2
  exit 1
fi

if [ $LAUNCHER_EXIT_CODE != 0 ]; then
  exit $LAUNCHER_EXIT_CODE
fi

CMD=("${CMD[@]:0:$LAST}")
exec "${CMD[@]}"
