# Supplementary material for: Adaptive memory reservation strategy for heavy workloads in the Spark environment
Source: PeerJ Comput Sci. 2024 Nov 13;10:e2460. doi: 10.7717/peerj-cs.2460 (PMC11639302; doi:10.7717/peerj-cs.2460)
Supplement: Supplemental Information 4 [file peerj-cs-10-2460-s004.tgz › spark-2.4.8/build/sbt]

#!/usr/bin/env bash

#
# Licensed to the Apache Software Foundation (ASF) under one or more
# contributor license agreements.  See the NOTICE file distributed with
# this work for additional information regarding copyright ownership.
# The ASF licenses this file to You under the Apache License, Version 2.0
# (the "License"); you may not use this file except in compliance with
# the License.  You may obtain a copy of the License at
#
#    http://www.apache.org/licenses/LICENSE-2.0
#
# Unless required by applicable law or agreed to in writing, software
# distributed under the License is distributed on an "AS IS" BASIS,
# WITHOUT WARRANTIES OR CONDITIONS OF ANY KIND, either express or implied.
# See the License for the specific language governing permissions and
# limitations under the License.
#

# When creating new tests for Spark SQL Hive, the HADOOP_CLASSPATH must contain the hive jars so
# that we can run Hive to generate the golden answer.  This is not required for normal development
# or testing.
if [ -n "$HIVE_HOME" ]; then
    for i in "$HIVE_HOME"/lib/*
    do HADOOP_CLASSPATH="$HADOOP_CLASSPATH:$i"
    done
    export HADOOP_CLASSPATH
fi

realpath () {
(
  TARGET_FILE="$1"

  cd "$(dirname "$TARGET_FILE")"
  TARGET_FILE="$(basename "$TARGET_FILE")"

  COUNT=0
  while [ -L "$TARGET_FILE" -a $COUNT -lt 100 ]
  do
      TARGET_FILE="$(readlink "$TARGET_FILE")"
      cd $(dirname "$TARGET_FILE")
      TARGET_FILE="$(basename $TARGET_FILE)"
      COUNT=$(($COUNT + 1))
  done

  echo "$(pwd -P)/"$TARGET_FILE""
)
}

. "$(dirname "$(realpath "$0")")"/sbt-launch-lib.bash


declare -r noshare_opts="-Dsbt.global.base=project/.sbtboot -Dsbt.boot.directory=project/.boot -Dsbt.ivy.home=project/.ivy"
declare -r sbt_opts_file=".sbtopts"
declare -r etc_sbt_opts_file="/etc/sbt/sbtopts"

usage() {
 cat <<EOM
Usage: $script_name [options]

  -h | -help         print this message
  -v | -verbose      this runner is chattier
  -d | -debug        set sbt log level to debug
  -no-colors         disable ANSI color codes
  -sbt-create        start sbt even if current directory contains no sbt project
  -sbt-dir   <path>  path to global settings/plugins directory (default: ~/.sbt)
  -sbt-boot  <path>  path to shared boot directory (default: ~/.sbt/boot in 0.11 series)
  -ivy       <path>  path to local Ivy repository (default: ~/.ivy2)
  -mem    <integer>  set memory options (default: $sbt_mem, which is $(get_mem_opts $sbt_mem))
  -no-share          use all local caches; no sharing
  -no-global         uses global caches, but does not use global ~/.sbt directory.
  -jvm-debug <port>  Turn on JVM debugging, open at the given port.
  -batch             Disable interactive mode

  # sbt version (default: from project/build.properties if present, else latest release)
  -sbt-version  <version>   use the specified version of sbt
  -sbt-jar      <path>      use the specified jar as the sbt launcher
  -sbt-rc                   use an RC version of sbt
  -sbt-snapshot             use a snapshot version of sbt

  # java version (default: java from PATH, currently $(java -version 2>&1 | grep version))
  -java-home <path>         alternate JAVA_HOME

  # jvm options and output control
  JAVA_OPTS          environment variable, if unset uses "$java_opts"
  SBT_OPTS           environment variable, if unset uses "$default_sbt_opts"
  .sbtopts           if this file exists in the current directory, it is
                     prepended to the runner args
  /etc/sbt/sbtopts   if this file exists, it is prepended to the runner args
  -Dkey=val          pass -Dkey=val directly to the java runtime
  -J-X               pass option -X directly to the java runtime
                     (-J is stripped)
  -S-X               add -X to sbt's scalacOptions (-S is stripped)
  -PmavenProfiles    Enable a maven profile for the build.

In the case of duplicated or conflicting options, the order above
shows precedence: JAVA_OPTS lowest, command line options highest.
EOM
}

process_my_args () {
  while [[ $# -gt 0 ]]; do
    case "$1" in
     -no-colors) addJava "-Dsbt.log.noformat=true" && shift ;;
      -no-share) addJava "$noshare_opts" && shift ;;
     -no-global) addJava "-Dsbt.global.base=$(pwd)/project/.sbtboot" && shift ;;
      -sbt-boot) require_arg path "$1" "$2" && addJava "-Dsbt.boot.directory=$2" && shift 2 ;;
       -sbt-dir) require_arg path "$1" "$2" && addJava "-Dsbt.global.base=$2" && shift 2 ;;
     -debug-inc) addJava "-Dxsbt.inc.debug=true" && shift ;;
         -batch) exec </dev/null && shift ;;

    -sbt-create) sbt_create=true && shift ;;

              *) addResidual "$1" && shift ;;
    esac
  done

  # Now, ensure sbt version is used.
  [[ "${sbt_version}XXX" != "XXX" ]] && addJava "-Dsbt.version=$sbt_version"
}

loadConfigFile() {
  cat "$1" | sed '/^\#/d'
}

# if sbtopts files exist, prepend their contents to $@ so it can be processed by this runner
[[ -f "$etc_sbt_opts_file" ]] && set -- $(loadConfigFile "$etc_sbt_opts_file") "$@"
[[ -f "$sbt_opts_file" ]] && set -- $(loadConfigFile "$sbt_opts_file") "$@"

exit_status=127
saved_stty=""

restoreSttySettings() {
  stty $saved_stty
  saved_stty=""
}

onExit() {
  if [[ "$saved_stty" != "" ]]; then
    restoreSttySettings
  fi
  exit $exit_status
}

saveSttySettings() {
  saved_stty=$(stty -g 2>/dev/null)
  if [[ ! $? ]]; then
    saved_stty=""
  fi
}

saveSttySettings
trap onExit INT

run "$@"

exit_status=$?
onExit
