# Supplementary material for: Adaptive memory reservation strategy for heavy workloads in the Spark environment
Source: PeerJ Comput Sci. 2024 Nov 13;10:e2460. doi: 10.7717/peerj-cs.2460 (PMC11639302; doi:10.7717/peerj-cs.2460)
Supplement: Supplemental Information 4 [file peerj-cs-10-2460-s004.tgz › spark-2.4.8/common/kvstore/src/test/java/org/apache/spark/util/kvstore/CustomType1.java]

/*
 * Licensed to the Apache Software Foundation (ASF) under one or more
 * contributor license agreements.  See the NOTICE file distributed with
 * this work for additional information regarding copyright ownership.
 * The ASF licenses this file to You under the Apache License, Version 2.0
 * (the "License"); you may not use this file except in compliance with
 * the License.  You may obtain a copy of the License at
 *
 *    http://www.apache.org/licenses/LICENSE-2.0
 *
 * Unless required by applicable law or agreed to in writing, software
 * distributed under the License is distributed on an "AS IS" BASIS,
 * WITHOUT WARRANTIES OR CONDITIONS OF ANY KIND, either express or implied.
 * See the License for the specific language governing permissions and
 * limitations under the License.
 */

package org.apache.spark.util.kvstore;

import com.google.common.base.Objects;

public class CustomType1 {

  @KVIndex
  public String key;

  @KVIndex("id")
  public String id;

  @KVIndex(value = "name", copy = true)
  public String name;

  @KVIndex("int")
  public int num;

  @KVIndex(value = "child", parent = "id")
  public String child;

  @Override
  public boolean equals(Object o) {
    if (o instanceof CustomType1) {
      CustomType1 other = (CustomType1) o;
      return id.equals(other.id) && name.equals(other.name);
    }
    return false;
  }

  @Override
  public int hashCode() {
    return id.hashCode();
  }

  @Override
  public String toString() {
    return Objects.toStringHelper(this)
      .add("key", key)
      .add("id", id)
      .add("name", name)
      .add("num", num)
      .toString();
  }

}
