# Supplementary material for: Adaptive memory reservation strategy for heavy workloads in the Spark environment
Source: PeerJ Comput Sci. 2024 Nov 13;10:e2460. doi: 10.7717/peerj-cs.2460 (PMC11639302; doi:10.7717/peerj-cs.2460)
Supplement: Supplemental Information 4 [file peerj-cs-10-2460-s004.tgz › spark-2.4.8/common/network-common/pom.xml]

<?xml version="1.0" encoding="UTF-8"?>
<!--
  ~ Licensed to the Apache Software Foundation (ASF) under one or more
  ~ contributor license agreements.  See the NOTICE file distributed with
  ~ this work for additional information regarding copyright ownership.
  ~ The ASF licenses this file to You under the Apache License, Version 2.0
  ~ (the "License"); you may not use this file except in compliance with
  ~ the License.  You may obtain a copy of the License at
  ~
  ~    http://www.apache.org/licenses/LICENSE-2.0
  ~
  ~ Unless required by applicable law or agreed to in writing, software
  ~ distributed under the License is distributed on an "AS IS" BASIS,
  ~ WITHOUT WARRANTIES OR CONDITIONS OF ANY KIND, either express or implied.
  ~ See the License for the specific language governing permissions and
  ~ limitations under the License.
  -->

<project xmlns="http://maven.apache.org/POM/4.0.0" xmlns:xsi="http://www.w3.org/2001/XMLSchema-instance"
         xsi:schemaLocation="http://maven.apache.org/POM/4.0.0 http://maven.apache.org/xsd/maven-4.0.0.xsd">
  <modelVersion>4.0.0</modelVersion>
  <parent>
    <groupId>org.apache.spark</groupId>
    <artifactId>spark-parent_2.11</artifactId>
    <version>2.4.8</version>
    <relativePath>../../pom.xml</relativePath>
  </parent>

  <artifactId>spark-network-common_2.11</artifactId>
  <packaging>jar</packaging>
  <name>Spark Project Networking</name>
  <url>http://spark.apache.org/</url>
  <properties>
    <sbt.project.name>network-common</sbt.project.name>
  </properties>

  <dependencies>
    <!-- Core dependencies -->
    <dependency>
      <groupId>io.netty</groupId>
      <artifactId>netty-all</artifactId>
    </dependency>
    <dependency>
      <groupId>org.apache.commons</groupId>
      <artifactId>commons-lang3</artifactId>
    </dependency>

    <dependency>
      <groupId>org.fusesource.leveldbjni</groupId>
      <artifactId>leveldbjni-all</artifactId>
      <version>1.8</version>
    </dependency>

    <dependency>
      <groupId>com.fasterxml.jackson.core</groupId>
      <artifactId>jackson-databind</artifactId>
    </dependency>

    <dependency>
      <groupId>com.fasterxml.jackson.core</groupId>
      <artifactId>jackson-annotations</artifactId>
    </dependency>

    <dependency>
      <groupId>io.dropwizard.metrics</groupId>
      <artifactId>metrics-core</artifactId>
    </dependency>

    <!-- Provided dependencies -->
    <dependency>
      <groupId>org.slf4j</groupId>
      <artifactId>slf4j-api</artifactId>
      <scope>provided</scope>
    </dependency>
    <dependency>
      <groupId>com.google.code.findbugs</groupId>
      <artifactId>jsr305</artifactId>
    </dependency>
    <dependency>
      <groupId>com.google.guava</groupId>
      <artifactId>guava</artifactId>
      <scope>compile</scope>
    </dependency>
    <dependency>
      <groupId>org.apache.commons</groupId>
      <artifactId>commons-crypto</artifactId>
    </dependency>

    <!-- Test dependencies -->
    <dependency>
      <groupId>log4j</groupId>
      <artifactId>log4j</artifactId>
      <scope>test</scope>
    </dependency>
    <dependency>
      <groupId>org.apache.spark</groupId>
      <artifactId>spark-tags_${scala.binary.version}</artifactId>
      <scope>test</scope>
   </dependency>

    <!--
      This spark-tags test-dep is needed even though it isn't used in this module, otherwise testing-cmds that exclude
      them will yield errors.
    -->
    <dependency>
      <groupId>org.apache.spark</groupId>
      <artifactId>spark-tags_${scala.binary.version}</artifactId>
      <type>test-jar</type>
      <scope>test</scope>
    </dependency>

    <dependency>
      <groupId>org.mockito</groupId>
      <artifactId>mockito-core</artifactId>
      <scope>test</scope>
    </dependency>
    <dependency>
      <groupId>org.slf4j</groupId>
      <artifactId>slf4j-log4j12</artifactId>
      <scope>test</scope>
    </dependency>
  </dependencies>

  <build>
    <outputDirectory>target/scala-${scala.binary.version}/classes</outputDirectory>
    <testOutputDirectory>target/scala-${scala.binary.version}/test-classes</testOutputDirectory>
    <plugins>
      <!-- Create a test-jar so network-shuffle can depend on our test utilities. -->
      <plugin>
        <groupId>org.apache.maven.plugins</groupId>
        <artifactId>maven-jar-plugin</artifactId>
        <executions>
          <execution>
            <id>prepare-test-jar</id>
            <phase>test-compile</phase>
            <goals>
              <goal>test-jar</goal>
            </goals>
          </execution>
        </executions>
      </plugin>
    </plugins>
  </build>
</project>
