# Supplementary material for: Adaptive memory reservation strategy for heavy workloads in the Spark environment
Source: PeerJ Comput Sci. 2024 Nov 13;10:e2460. doi: 10.7717/peerj-cs.2460 (PMC11639302; doi:10.7717/peerj-cs.2460)
Supplement: Supplemental Information 4 [file peerj-cs-10-2460-s004.tgz › spark-2.4.8/common/network-common/src/main/java/org/apache/spark/network/buffer/NettyManagedBuffer.java]

/*
 * Licensed to the Apache Software Foundation (ASF) under one or more
 * contributor license agreements.  See the NOTICE file distributed with
 * this work for additional information regarding copyright ownership.
 * The ASF licenses this file to You under the Apache License, Version 2.0
 * (the "License"); you may not use this file except in compliance with
 * the License.  You may obtain a copy of the License at
 *
 *    http://www.apache.org/licenses/LICENSE-2.0
 *
 * Unless required by applicable law or agreed to in writing, software
 * distributed under the License is distributed on an "AS IS" BASIS,
 * WITHOUT WARRANTIES OR CONDITIONS OF ANY KIND, either express or implied.
 * See the License for the specific language governing permissions and
 * limitations under the License.
 */

package org.apache.spark.network.buffer;

import java.io.IOException;
import java.io.InputStream;
import java.nio.ByteBuffer;

import com.google.common.base.Objects;
import io.netty.buffer.ByteBuf;
import io.netty.buffer.ByteBufInputStream;

/**
 * A {@link ManagedBuffer} backed by a Netty {@link ByteBuf}.
 */
public class NettyManagedBuffer extends ManagedBuffer {
  private final ByteBuf buf;

  public NettyManagedBuffer(ByteBuf buf) {
    this.buf = buf;
  }

  @Override
  public long size() {
    return buf.readableBytes();
  }

  @Override
  public ByteBuffer nioByteBuffer() throws IOException {
    return buf.nioBuffer();
  }

  @Override
  public InputStream createInputStream() throws IOException {
    return new ByteBufInputStream(buf);
  }

  @Override
  public ManagedBuffer retain() {
    buf.retain();
    return this;
  }

  @Override
  public ManagedBuffer release() {
    buf.release();
    return this;
  }

  @Override
  public Object convertToNetty() throws IOException {
    return buf.duplicate().retain();
  }

  @Override
  public String toString() {
    return Objects.toStringHelper(this)
      .add("buf", buf)
      .toString();
  }
}
