# Supplementary material for: Adaptive memory reservation strategy for heavy workloads in the Spark environment
Source: PeerJ Comput Sci. 2024 Nov 13;10:e2460. doi: 10.7717/peerj-cs.2460 (PMC11639302; doi:10.7717/peerj-cs.2460)
Supplement: Supplemental Information 4 [file peerj-cs-10-2460-s004.tgz › spark-2.4.8/common/network-common/src/main/java/org/apache/spark/network/protocol/AbstractMessage.java]

/*
 * Licensed to the Apache Software Foundation (ASF) under one or more
 * contributor license agreements.  See the NOTICE file distributed with
 * this work for additional information regarding copyright ownership.
 * The ASF licenses this file to You under the Apache License, Version 2.0
 * (the "License"); you may not use this file except in compliance with
 * the License.  You may obtain a copy of the License at
 *
 *    http://www.apache.org/licenses/LICENSE-2.0
 *
 * Unless required by applicable law or agreed to in writing, software
 * distributed under the License is distributed on an "AS IS" BASIS,
 * WITHOUT WARRANTIES OR CONDITIONS OF ANY KIND, either express or implied.
 * See the License for the specific language governing permissions and
 * limitations under the License.
 */

package org.apache.spark.network.protocol;

import com.google.common.base.Objects;

import org.apache.spark.network.buffer.ManagedBuffer;

/**
 * Abstract class for messages which optionally contain a body kept in a separate buffer.
 */
public abstract class AbstractMessage implements Message {
  private final ManagedBuffer body;
  private final boolean isBodyInFrame;

  protected AbstractMessage() {
    this(null, false);
  }

  protected AbstractMessage(ManagedBuffer body, boolean isBodyInFrame) {
    this.body = body;
    this.isBodyInFrame = isBodyInFrame;
  }

  @Override
  public ManagedBuffer body() {
    return body;
  }

  @Override
  public boolean isBodyInFrame() {
    return isBodyInFrame;
  }

  protected boolean equals(AbstractMessage other) {
    return isBodyInFrame == other.isBodyInFrame && Objects.equal(body, other.body);
  }

}
