# Supplementary material for: Adaptive memory reservation strategy for heavy workloads in the Spark environment
Source: PeerJ Comput Sci. 2024 Nov 13;10:e2460. doi: 10.7717/peerj-cs.2460 (PMC11639302; doi:10.7717/peerj-cs.2460)
Supplement: Supplemental Information 4 [file peerj-cs-10-2460-s004.tgz › spark-2.4.8/common/network-common/src/main/java/org/apache/spark/network/protocol/Encodable.java]

/*
 * Licensed to the Apache Software Foundation (ASF) under one or more
 * contributor license agreements.  See the NOTICE file distributed with
 * this work for additional information regarding copyright ownership.
 * The ASF licenses this file to You under the Apache License, Version 2.0
 * (the "License"); you may not use this file except in compliance with
 * the License.  You may obtain a copy of the License at
 *
 *    http://www.apache.org/licenses/LICENSE-2.0
 *
 * Unless required by applicable law or agreed to in writing, software
 * distributed under the License is distributed on an "AS IS" BASIS,
 * WITHOUT WARRANTIES OR CONDITIONS OF ANY KIND, either express or implied.
 * See the License for the specific language governing permissions and
 * limitations under the License.
 */

package org.apache.spark.network.protocol;

import io.netty.buffer.ByteBuf;

/**
 * Interface for an object which can be encoded into a ByteBuf. Multiple Encodable objects are
 * stored in a single, pre-allocated ByteBuf, so Encodables must also provide their length.
 *
 * Encodable objects should provide a static "decode(ByteBuf)" method which is invoked by
 * {@link MessageDecoder}. During decoding, if the object uses the ByteBuf as its data (rather than
 * just copying data from it), then you must retain() the ByteBuf.
 *
 * Additionally, when adding a new Encodable Message, add it to {@link Message.Type}.
 */
public interface Encodable {
  /** Number of bytes of the encoded form of this object. */
  int encodedLength();

  /**
   * Serializes this object by writing into the given ByteBuf.
   * This method must write exactly encodedLength() bytes.
   */
  void encode(ByteBuf buf);
}
