# Supplementary material for: Adaptive memory reservation strategy for heavy workloads in the Spark environment
Source: PeerJ Comput Sci. 2024 Nov 13;10:e2460. doi: 10.7717/peerj-cs.2460 (PMC11639302; doi:10.7717/peerj-cs.2460)
Supplement: Supplemental Information 5 [file peerj-cs-10-2460-s005.zip]

Archive with 12 entries (11 files):
- data/
- data/AE.xlsx
- data/AET.xlsx
- data/AGC.xlsx
- data/ET.xlsx
- data/GCP.xlsx
- data/KE.xlsx
- data/KET.xlsx
- data/KGC.xlsx
- data/PE.xlsx
- data/PGC.xlsx
- data/PageRankeExecutionTime.xlsx
