# Supplementary material for: Adaptive memory reservation strategy for heavy workloads in the Spark environment
Source: PeerJ Comput Sci. 2024 Nov 13;10:e2460. doi: 10.7717/peerj-cs.2460 (PMC11639302; doi:10.7717/peerj-cs.2460)
Supplement: Supplemental Information 5 [file peerj-cs-10-2460-s005.zip › data/ET.xlsx]

## Sheet: Sheet1
	only_memory	memory_and_disk	only_disk
30	749.35	749.47	1173.43
40	1689.61	1499.14	2000.98
50	3399.13	3449.08	3260.07
60	5350.11	5358.66	4649.14
70	7479.12	7677.32	6021.17
80	9508.99	9950.21	7398.86
