# Supplementary material for: Adaptive memory reservation strategy for heavy workloads in the Spark environment
Source: PeerJ Comput Sci. 2024 Nov 13;10:e2460. doi: 10.7717/peerj-cs.2460 (PMC11639302; doi:10.7717/peerj-cs.2460)
Supplement: Supplemental Information 5 [file peerj-cs-10-2460-s005.zip › data/GCP.xlsx]

## Sheet: Sheet1
	only_memory	memory_and_disk	only_disk
30	2.02	2.4	1.95
40	7.01	9.98	1.9
50	15	17.45	2.04
60	17.08	19	2.02
70	18.2	22.44	2.01
80	19.1	23.05	2.1
