# Supplementary material for: Adaptive memory reservation strategy for heavy workloads in the Spark environment
Source: PeerJ Comput Sci. 2024 Nov 13;10:e2460. doi: 10.7717/peerj-cs.2460 (PMC11639302; doi:10.7717/peerj-cs.2460)
Supplement: Supplemental Information 5 [file peerj-cs-10-2460-s005.zip › data/KET.xlsx]

## Sheet: Sheet1
	only_memory	memory_and_disk	only_disk	AMR	DMATS	DMAOM
10	496.99	497.01	910.06	492.27	500.66	499.95
20	1379.21	1299.29	1733.23	1298.87	1181.12	1113.21
30	2259.78	2110.39	2579.45	2103.75	1863.09	1726.46
40	3348.26	3205.65	3375.38	2870.69	2611.51	2591.58
50	5266.56	5702.51	4566.66	3707.66	4385.53	4453.75
60	7819.14	9181.51	6210.14	4881.92	7197.89	7166.56
